# Supplementary material for: Creating a Chinese suicide dictionary for identifying suicide risk on social media
Source: PeerJ. 2015 Dec 15;3:e1455. doi: 10.7717/peerj.1455 (PMC4690390; doi:10.7717/peerj.1455)
Supplement: Supplemental Information 1 [file peerj-03-1455-s001.zip]

Archive with 4 entries (4 files):
- Chinese suicide dictionary.xlsx
- Dictionary-based measures.xlsx
- Expert ratings.xlsx
- Inter-coder reliability.xlsx
