# Supplementary material for: Creating a Chinese suicide dictionary for identifying suicide risk on social media
Source: PeerJ. 2015 Dec 15;3:e1455. doi: 10.7717/peerj.1455 (PMC4690390; doi:10.7717/peerj.1455)
Supplement: Supplemental Information 1 [file peerj-03-1455-s001.zip › Chinese suicide dictionary.xlsx]

## Sheet: WORDS
WORD	CATEGORY	WEIGHT
爱你	a	1
同学	D	1
妈	D	1
难	c6	1
抓狂	C1	1
伤	c8	1
怒	c10	1
朋友	D	1
世界	a	1
苦	C1	1
怕	C1	1
爱情	c8	1
痛	C1	1
衰	C1	1
愿	c3	1
悲	C1	1
谢谢	a	1
疯	C1	1
断	a	1
不好	c1	1
死了	A	3
杀	A	3
晚安	c1	1
疼	C4	1
弃	c3	1
社会	c7	1
骂	c10	1
妹妹	D	1
选择	C1	1
日子	C3	1
尼玛	c10	1
讨厌	c10	1
坚持	c5	1
淚	C1	1
珍惜	c5	1
妈的	c10	1
回忆	c8	1
惨	C1	1
忧	C1	1
你妹	c10	1
错过	c8	1
不见	a	1
愛你	A	1
现实	c7	1
逃	c9	1
父母	D	1
好友	D	1
家人	D	1
不喜欢	C1	1
严重	c8	1
坚强	c5	1
可怕	C1	1
假的	c10	1
坑爹	c10	1
TM	c10	1
亡	A	3
睡了	c1	1
唯一	c3	1
想念	c8	1
虐	C1	1
无语	c10	1
卧槽	c10	1
解决	c7	1
同事	D	1
单身	c8	1
老婆	D	1
至少	c5	1
没了	c8	1
不对	c9	1
傻逼	c10	1
懒得理你	c10	1
憾	a	1
付出	c8	1
刺激	C1	1
凌乱	C1	1
勇敢	c5	1
就这样	c3	1
理想	c7	1
MD	c10	1
救命	c5	1
摔	C1	1
嫉妒	c10	1
心疼	C1	1
祸	c8	1
沉默	C1	1
爸妈	D	1
没什么	c1	1
我靠	c10	1
上帝	A	1
静静	A	1
错误	C3	1
莫名	C1	1
艹	c10	1
命运	A	1
鸭梨	c7	1
SB	c10	1
没想到	c8	1
耗	C1	1
冲动	c6	1
呼吸	C4	1
呜呜呜	C1	1
慌	C1	1
思念	c8	1
哥哥	D	1
会好	c5	1
究竟	C3	1
睡眠	C4	1
世上	c3	1
爱人	D	1
MB	c10	1
难以	C3	1
公平	c10	1
他妈的	c10	1
困难	c6	1
傷	C1	1
光明	C3	1
疯子	C2	1
为毛	c10	1
所有人	c3	1
TMD	c10	1
将来	C3	1
心酸	C1	1
憋	C1	1
不安	C1	1
不行了	c3	3
远离	a	1
只好	C3	1
吵架	c10	1
不要脸	c10	1
婆婆	D	1
黑暗	C3	1
无耻	c10	1
恐惧	C1	1
平静	C1	1
伤感	C1	1
555	C1	1
哪怕	c5	1
放手	a	1
分开	c8	1
我操	c10	1
乐观	c5	1
打击	c8	1
头痛	C4	1
唯一的	a	1
不应该	c9	1
瘋	C2	1
遗忘	c8	1
宁愿	c8	1
只不过	c6	1
不公	c10	1
神经病	C2	1
留给	a	1
人渣	c10	1
亲人	D	1
前途	c7	1
感激	a	1
睡吧	a	1
心事	C1	1
禽兽	c10	1
贱人	c10	1
爸爸妈妈	D	1
莫名其妙	c6	1
过敏	C4	1
无言	C3	1
丢人	c9	1
终究	C3	1
逃避	c7	1
诅咒	c10	1
安静的	A	1
疾病	C4	1
不顺	C1	1
堕落	C1	1
一家人	D	1
疼痛	C4	1
缓解	C4	1
情愿	c10	1
疲劳	c1	1
亲戚	D	1
沉重	C1	1
信念	c6	1
发泄	c7	1
入睡	C4	1
吃药	B	1
黑夜	C1	1
去世	c8	1
NND	c10	1
逝去	c8	1
强迫症	C2	1
释放	c7	1
大哭	C1	1
静静的	A	1
讽刺	c10	1
反省	c9	1
++	c10	1
愚蠢	c10	1
指望	C3	1
down	C1	1
卑微	c6	1
发脾气	c6	1
公公	D	1
打败	C3	1
我草	c10	1
我日	c10	1
鄙視	c10	1
乱七八糟	c6	1
挫折	c8	1
天理	c10	1
伤痛	C1	1
烦死了	c6	1
极端	c6	1
歧视	c10	1
闹心	C1	1
很烦	c6	1
阴影	c8	1
冲击	c8	1
安息	a	1
虐待	c8	1
妥协	C3	1
暴躁	C6	1
疯癫	C2	1
徘徊	C1	1
无尽	C1	1
夜深	c1	1
丢脸	c9	1
黎明	c1	1
悲观	c6	1
破产	c7	1
窒息	C4	1
照顾自己	a	1
甘心	c10	1
cao	c10	1
无常	C3	1
悶	C1	1
操蛋	c10	1
怎么办啊	C3	1
逃离	A	1
死心	C3	1
伤痕	c8	1
妄想	C1	1
放纵	C1	1
厌恶	c10	1
死得	c10	1
气愤	c10	1
敗	C3	1
晕倒	C4	1
凄凉	C1	1
悬崖	c3	1
苍天	c1	1
冰冷	c1	1
懦弱	c6	1
破碎	c8	1
耻辱	c9	1
困惑	C1	1
出卖	c8	1
发疯	C2	1
滚蛋	c10	1
检讨	c9	1
倾诉	c5	1
王八蛋	c10	1
喧嚣	a	1
放空	c1	1
伤悲	C1	1
酸痛	C1	1
可恨	c10	1
疼死	C4	1
好受	C1	1
挽回	c8	1
振作	c5	1
哀悼	C1	1
犯困	C4	1
释怀	c5	1
该多好	C3	1
何方	c1	1
狠心	c8	1
埋怨	c10	1
肉体	a	1
出路	C3	1
有罪	c9	1
很难受	C1	1
茫然	C1	1
恐慌	C1	1
糟蹋	c10	1
诉说	c5	1
荒唐	c10	1
世俗	a	1
泥煤	c10	1
无趣	C3	1
感伤	C1	1
失意	c8	1
爱惜	c5	1
加重	C4	1
忧愁	C1	1
憋屈	c5	1
遗弃	c8	1
蹂躏	c8	1
抉择	c1	1
没人要	c6	1
畸形	c8	1
goodbye	A	3
爹妈	D	1
动摇	c1	1
法克	c10	1
没戏	C3	1
肮脏	c10	1
冷清	c1	1
摧残	c7	1
阴霾	c8	1
释然	c5	1
苦涩	C1	1
精神分裂	C2	1
烦心	c1	1
神经质	C2	1
迷惘	C1	1
畏惧	C1	1
受苦	C1	1
瘫痪	C4	1
没兴趣	C3	1
肿瘤	C4	1
尼马	c10	1
哀伤	C1	1
就这样吧	c3	1
不想说话	c1	1
没出息	c6	1
第三者	c8	1
弟弟	D	1
现实生活	a	1
被遗忘	c8	1
生前	a	1
漆黑	c1	1
夜深人静	c1	1
沉溺	c1	1
造孽	c10	1
沉沦	C1	1
亲爱的	D	1
变心	c8	1
致死	c8	1
隐忍	c5	1
次奥	c10	1
心里话	C1	1
亲朋好友	D	1
家里人	D	1
到头来	c3	1
逞强	c5	1
伤疤	c8	1
反胃	C4	1
绝情	c8	1
余生	c3	1
头昏	C4	1
错乱	C1	1
低迷	C1	1
什么都不是	c3	1
无法自拔	c1	1
孤寂	C1	1
刺痛	C1	1
命苦	C1	1
苦命	C1	1
多愁善感	c6	1
无可奈何	C3	1
外遇	c8	1
煞笔	c10	1
渺茫	C3	1
偏激	c6	1
不平衡	c10	1
宣泄	c7	1
杂种	c10	1
顾虑	C1	1
错失	c8	1
空荡荡	C1	1
归路	a	1
抹杀	c3	1
癫狂	C2	1
跌落	C1	1
bitch	c10	1
淡漠	C1	1
狂躁	C2	1
早超生	a	1
爹娘	D	1
闭幕	a	1
白血病	C4	1
全家人	D	1
惶恐	C1	1
谢幕	a	1
悲欢	c1	1
丑恶	c10	1
累人	c7	1
憎恨	c10	1
何去何从	c3	1
打碎	a	1
光亮	a	1
哀怨	C1	1
恼火	c10	1
灰暗	a	1
磨灭	a	1
交待	c3	1
溺水	B	1
退路	a	1
墓地	a	1
葬礼	c8	1
较劲	c6	1
无言以对	c3	1
嘲讽	c10	1
蹉跎	C3	1
疯疯癫癫	C2	1
突如其来	c8	1
隔绝	c3	1
灰心	C3	1
挚友	D	1
漠然	c1	1
亲属	D	1
不好过	C1	1
遗体	c8	1
唾弃	c10	1
懊恼	c9	1
窝囊	c9	1
谷底	C3	1
乏力	c4	1
终止	a	1
挫败	c7	1
破裂	c8	1
苦闷	C1	1
不相干	c10	1
惨淡	C7	1
放任	C3	1
自焚	B	1
梦魇	C4	1
还清	c7	1
不在状态	c1	1
罪孽	c9	1
倦怠	c1	1
离世	c8	1
永久的	a	1
发狂	C2	1
贱货	c10	1
kao	c10	1
噩耗	c8	1
昏沉沉	C4	1
逃走	A	1
自残	B	1
孝子	D	1
越来越难	C3	1
升天	A	1
昏昏欲睡	C4	1
墓碑	A	1
盼头	C3	1
无药可救	C3	1
坍塌	c8	1
躁狂症	C2	1
落空	C3	1
想妈妈	c1	1
昏昏沉沉	C4	1
临终	A	1
受挫	c7	1
受气	C8	1
瞑目	A	1
悔过	c9	1
心如止水	c3	1
掉泪	C1	1
紧绷	c7	1
谢特	c10	1
火化	A	1
还债	c7	1
恶果	c8	1
绝症	C4	1
重病	C4	1
昏暗	A	1
崩塌	c8	1
牺牲品	A	1
罪魁祸首	c10	1
消沉	C1	1
工作压力	c7	1
魂魄	A	1
偿还	c7	1
夭折	c8	1
与世隔绝	A	1
夺走	c8	1
无地自容	c9	1
怯懦	c6	1
患病	C4	1
mlgb	c10	1
失职	c9	1
悲欢离合	A	1
晴天霹雳	c8	1
喘息	C4	1
犯病	C4	1
不复存在	A	1
酗酒	c7	1
懦夫	c6	1
没有目标	C3	1
胃癌	C4	1
得病	C4	1
惦念	C4	1
生生世世	A	1
涅磐	A	1
后悔药	c9	1
头晕眼花	C4	1
遥遥无期	C3	1
今生今世	A	1
哀愁	C1	1
困苦	C1	1
惶惶	C1	1
肺癌	C4	1
CNM	c10	1
冷冰冰	c1	1
无措	C3	1
火葬	A	1
草你妈	c10	1
冥冥之中	A	1
剂量	B	1
阴郁	C1	1
心里难受	C1	1
消亡	A	1
嫌棄	c10	1
有愧	c9	1
我的路	A	1
生命的意义	A	1
玛德	c10	1
聒噪	c10	1
长眠	A	1
烦闷	C1	1
图什么	A	1
麻烦事	A	1
坐立不安	C1	1
自寻烦恼	C1	1
没心思	C3	1
恐惧感	C1	1
发慌	C1	1
超度	A	1
内分泌失调	C4	1
诸事不顺	c7	1
溺死	B	1
排挤	c10	1
事与愿违	C3	1
定局	C3	1
依依不舍	A	1
暴怒	c10	1
下贱	c10	1
用尽全力	A	1
无所适从	C1	1
逃不出	c3	1
阴暗面	c6	1
阵痛	C4	1
无济于事	C3	1
忐忑不安	C1	1
一团糟	C1	1
听天由命	C3	1
行不通	C3	1
划伤	C4	1
焦头烂额	C1	1
肏	c10	1
窝火	c10	1
阴沉沉	c1	1
冷清清	c1	1
沉甸甸	c7	1
生闷气	C1	1
没食欲	C4	1
葬身	A	1
头昏脑胀	C4	1
无精打采	C4	1
黑漆漆	c1	1
麻木不仁	C10	1
愤恨	c10	1
糟心	C1	1
莫明	c1	1
悲怆	C1	1
苦楚	C1	1
苦水	C1	1
恍如隔世	A	1
胆战心惊	C1	1
背弃	c8	1
肝癌	C4	1
妻儿	D	1
药剂	B	1
有心无力	c6	1
多灾多难	c7	1
追悼会	A	1
忍气吞声	C1	1
碌碌无为	C3	1
自卑感	c6	1
死不瞑目	A	1
草尼玛	c10	1
郁结	C1	1
心如刀割	C1	1
晕眩	C4	1
祸不单行	c8	1
抑制不住	c5	1
头晕目眩	C4	1
手足无措	C1	1
筋疲力尽	C4	1
兄弟姊妹	d	1
孤身一人	C1	1
空落落	C1	1
恼怒	c10	1
敌意	c10	1
碰壁	c7	1
因果报应	c9	1
堵得慌	C1	1
不能自已	C1	1
烦忧	c1	1
NMD	c10	1
本不该	c9	1
凌辱	c8	1
恸	C1	1
被抛弃了	c8	1
烦燥	c6	1
cancer	C4	1
氧化钙	c10	1
自伤	B	1
怒火中烧	c10	1
火坑	A	1
想发泄	c7	1
委曲求全	c8	1
晕晕乎乎	C4	1
浑身无力	C4	1
纵身	B	1
绷紧	c7	1
闷闷不乐	C1	1
烂货	c10	1
郁郁寡欢	C1	1
没骨气	c6	1
头昏眼花	C4	1
阴阴的	A	1
神经错乱	C2	1
孬种	c6	1
自怨自艾	c6	1
焦灼	C1	1
厌食症	C2	1
坠机	c8	1
深恶痛绝	c10	1
安葬	c8	1
归西	A	1
不被理解	c8	1
六道轮回	A	1
隐痛	C4	1
悲苦	C1	1
心事重重	C1	1
十八层地狱	A	1
死不要脸	c10	1
追悔莫及	c9	1
濒死	A	1
bullshit	c10	1
烦扰	c1	1
黑暗面	A	1
痴心妄想	c8	1
我真的受伤了	c8	1
心有余而力不足	c6	1
下葬	A	1
坟地	A	1
愁苦	C1	1
举步维艰	c7	1
无力回天	C3	1
苛责	c10	1
累瘫	C4	1
悔不当初	c9	1
精疲力竭	C4	1
哀痛	C1	1
万丈深渊	A	1
割伤	B	1
窝囊废	c6	1
流年不利	c7	1
自甘堕落	C3	1
前列腺癌	C4	1
万般无奈	C3	1
MBD	c10	1
赔罪	c9	1
不肖	c9	1
爱太深	c8	1
毁于一旦	c7	1
困乏	C4	1
失魂落魄	C1	1
灵堂	A	1
切肤之痛	C1	1
形单影只	C1	1
恶性肿瘤	C4	1
强装	c5	1
心惊胆颤	C1	1
我对不起我	c9	1
干呕	C4	1
妻女	D	1
NMLGB	c10	1
焦躁不安	c1	1
LOSER	c7	2
烦乱	c6	1
不用在意	A	1
给我安慰	c5	1
乳癌	C4	1
功亏一篑	c7	1
TMB	c10	1
bored	C3	1
TND	c10	1
过敏症	C4	1
玉石俱焚	C3	1
心烦气躁	c6	1
歉疚	c9	1
过世的	c8	1
你不要走	c8	1
悲恸	C1	1
病来如山倒	C4	1
回想过去	c8	1
怅惘	C1	1
夺眶而出	C1	1
躁郁症	C2	1
直肠癌	C4	1
betray	c8	1
死不足惜	A	1
怄气	c10	1
焦虑不安	C1	1
尼玛比	c10	1
枯燥无味	C3	1
始乱终弃	c8	1
无依无靠	C1	1
流食	C4	1
脑瘤	C4	1
孤立无援	C1	1
凄清	C1	1
日子难过	C1	1
泪如泉涌	C1	1
绝望地	C3	1
被人嫌弃	c8	1
心闷	C1	1
黑暗之中	A	1
忧思	C1	1
没兴致	C3	1
软弱无力	c6	1
大小便失禁	C4	1
西方极乐世界	A	1
暗淡无光	c3	1
nervous	C1	1
心如刀绞	C1	1
fuckfuckfuckfuck	c10	1
不如人意	c7	1
挫折感	c7	1
不见天日	c3	1
凄苦	C1	1
盗汗	C4	1
习惯孤独	C1	1
失语症	C4	1
神经紧张	C2	1
灵柩	A	1
父亲去世	c8	1
mlgbd	c10	1
恹恹	C1	1
无力挽回	C3	1
白发人送黑发人	c8	1
没乐趣	C3	1
命途多舛	c8	1
头好重	C4	1
想躲起来	c1	1
毫无办法	C3	1
茶饭不思	C1	1
没精打采	C1	1
安歇	A	1
累了累了	A	1
不可终日	c1	1
sad	C1	1
凄楚	C1	1
一命呜呼	A	1
黯淡无光	C1	1
不在人世	A	1
灰心丧气	C3	1
心肌炎	C4	1
惶惶不可终日	C1	1
丧礼	c8	1
昏昏噩噩	C1	1
冷血无情	c8	1
羞愤	c9	1
生死轮回	A	1
生命轮回	A	1
胃穿孔	C4	1
CNMB	c10	1
凄冷	C1	1
负心人	c8	1
一切皆空	A	1
slut	c10	1
如鲠在喉	C1	1
惶惶不安	C1	1
骨癌	C4	1
安静的世界	A	1
没着没落	C1	1
晕晕沉沉	C4	1
白费力气	C3	1
悔过书	c9	1
不孝之子	c9	1
恐慌情绪	C1	1
没怎么吃东西	C2	1
高压力	c7	1
成事不足败事有余	c6	1
剧烈疼痛	C4	1
TMMD	c10	1
爸爸去世	c8	1
黄梁一梦	C1	1
愁闷	C1	1
自轻自贱	c6	1
味同嚼蜡	C2	1
极乐净土	A	1
不肖子孙	c9	1
人世沧桑	A	1
节节败退	A	1
CNMLGB	c10	1
frustrated	C1	1
极度紧张	C7	1
quiet	A	1
畏难	c6	1
亡故	c8	1
泄恨	c10	1
茫然无措	C3	1
悲观失望	C1	1
有口难言	C1	1
亏欠的	c9	1
化为泡影	C3	1
WTF	c10	1
哀恸	C1	1
爱到尽头	c8	1
黑暗角落	A	1
离群索居	C1	1
肾癌	C4	1
忿恨	c10	1
suffering	C1	1
存在于世	A	1
Sorry	A	2
Betrayal	c8	1
亲人爱人	D	1
形影相吊	C1	1
someday	A	1
悲愁	C1	1
郁郁不得志	C3	1
愁云惨淡	C1	1
西方净土	A	1
心神恍惚	C1	1
艾滋	C4	1
Mgb	c10	1
内心恐惧	C1	1
怒火冲天	c10	1
公道在人心	c10	1
失去了目标	c3	1
羞惭	c9	1
黑沉沉	A	1
凄惶	C1	1
满天神佛	A	1
晕晕忽忽	C4	1
局促不安	C1	1
念念不舍	A	1
拒人千里	C1	1
气紧	C4	1
钝痛	C4	1
亲爱的对不起	A	1
微笑着流泪	A	1
黑暗笼罩	A	1
凄怆	C1	1
猝死病	C4	1
非常失落	C1	1
被抛弃的人	C8	1
喧扰	A	1
坐卧不安	C1	1
入地无门	A	1
irritable	c10	1
生死观	A	1
融资压力	c7	1
哀声叹气	C1	1
丧亲	c8	1
最后的期限	A	1
巴比妥	B	1
极不公平	c10	1
远离生活	A	1
没精打彩	C1	1
吞声忍气	C8	1
深夜买醉	c7	1
defeat	C3	1
毁灭之路	A	1
味如嚼蜡	C1	1
孤苦零丁	C1	1
愤激	c10	1
魔魇	A	1
应激状态	C2	1
骨灰坛	A	1
拒人千里之外	c1	1
堕入黑暗	A	1
内心的伤痕	C1	1
想要忘记你	c8	1
年华虚度	C3	1
不可掌控	c6	1
despair	C3	1
束手无措	c6	1
WCNMLGB	c10	1
现世现报	A	1
痛责	c10	1
plans	B	1
落落寡欢	C1	1
多发性骨髓瘤	C4	1
病毒性心肌炎	C4	1
黑暗来临	A	1
死死生生	A	1
浑浑沌沌	C1	1
糖尿病前期	C4	1
暴躁不安	c1	1
CNMLGBD	c10	1
福无双至祸不单行	A	1
还款压力	c7	1
姐姐	D	1
不得安稳	C1	1
不被爱的人	c6	1
恶性淋巴瘤	C4	1
upset	C1	1
救赎者	A	1
destiny	A	1
鼻癌	C4	1
双相障碍	C2	1
疑病症	C2	1
被黑暗笼罩	A	1
创痕	c8	1
天道不公	c10	1
没人领情	c10	1
老天不开眼	A	1
胰腺肿瘤	C4	1
畏怯	C1	1
崩坍	c8	1
迷失的世界	A	1
忤逆不孝	c9	1
人情冷暖世态炎凉	A	1
抑郁寡欢	C1	1
沉重的决定	A	1
rubbish	c10	1
收殓	A	1
孤苦伶丁	C1	1
不用在意我	A	1
宿债	A	1
血压过高	C4	1
偏执型人格障碍	C2	1
焦灼不安	C1	1
生理紊乱	C4	1
一笔勾消	A	1
绝情到底	c8	1
恹恹欲睡	C4	1
千难万苦	c7	1
骨肉至亲	D	1
沉默的世界	A	1
不勇敢的人	c6	1
cnmgb	c10	1
黑素瘤	C4	1
缘尽情未了	A	1
心灵疲惫	C1	1
针刺痛	C4	1
气滞胃痛	C4	1
眼泪往肚里咽	C1	1
屎一样的生活	c3	1
HELP	A	1
结束噩梦	A	1
精神抑郁症	C2	1
结草衔环	A	1
至死不悟	A	1
轻躁狂	C2	1
情难留	c8	1
母逝	c8	1
颠沛流亡	c7	1
爱错了吗	c8	1
胸闷憋气	C4	1
钻心刺骨	C1	1
寡情薄义	c8	1
贫病交迫	c7	1
安乐国	A	1
肢体疼痛	C4	1
紊乱综合征	C4	1
怎么这么愚蠢	c6	1
癌症转移	C4	1
肌肉松弛剂	B	1
触目伤怀	C1	1
折磨到底	C1	1
闲言冷语	c8	1
急性附睾炎	C4	1
心肌劳损	C4	1
偏执型精神分裂症	C2	1
隐忍不言	c5	1
迷离恍惚	C1	1
生活无助	C3	1
蜉蝣一生	A	1
极乐刹土	A	1
疲顿	C1	1
强迫型人格障碍	C2	1
胃肠神经官能症	C4	1
功不成名不就	c7	1
平静的灵魂	A	1
众生皆有罪	A	1
慢性胃溃疡	C4	1
情绪好乱	C1	1
寻找属于我的世界	A	1
生命的卑贱	A	1
安静死寂	A	1
众生皆痛苦	A	1
凡尘扰扰	A	1
纯洁的乐土	A	1
硫贲妥钠	B	1
溺水体验	B	1
累觉不爱	A	1
错	c9	2
希望	C3	2
哭	C1	2
为什么	C3	2
人生	A	2
心情不好	C1	2
困	C4	2
不想死	A	2
药	B	2
操	c10	2
辛苦	A	2
贱	c10	2
不在	A	2
罪	C1	2
输	c7	2
怀念	c8	2
是否	A	2
寂寞	C1	2
呜呜	C1	2
错了	c9	2
价值	c7	2
恶心	c10	2
眼泪	C1	2
悲剧	C3	2
熬	C1	2
欠	c9	2
毁	C1	2
无奈	C1	2
难过	C1	2
担心	C1	2
恼	c10	2
天堂	A	2
这个世界	A	2
不可以	C3	2
不得不	C3	2
为何	C3	2
烦恼	C1	2
原谅	c8	2
看不到	C3	2
闭嘴	c10	2
人间	A	2
不爽	C1	2
矛盾	A	2
绝不	c6	2
过分	c10	2
没办法	C3	2
残忍	c10	2
无力	C3	2
心痛	C1	2
没法	C3	2
失恋	c8	2
绝望	C3	2
累死	c7	2
忧伤	C1	2
不幸	c8	2
没关系	A	2
无所谓	A	2
清醒	C4	2
呕	C4	2
冷漠	c1	2
头晕	C4	2
忧郁	C1	2
抛弃	c8	2
欺骗	c8	2
失落	C1	2
糟糕	C1	2
头疼	C4	2
自私	c8	2
罢了	C3	2
艰难	c7	2
迷失	C3	2
残酷	c8	2
泪水	C1	2
可悲	C1	2
不堪	C3	2
无情	c8	2
挣扎	c8	2
可笑	c8	2
忐忑	c7	2
忍受	c8	2
虚伪	c10	2
该死的	c10	2
心碎	C1	2
牵挂	A	2
逼我	c7	2
背叛	c8	2
不公平	c7	2
不值得	C3	2
空虚	c1	2
自卑	c6	2
精神病	C2	2
抽风	C2	2
焦虑	C2	2
伪装	c5	2
陷入	c1	2
轮回	A	2
我的世界	A	2
摆脱	A	2
死神	A	2
负担	A	2
下场	A	2
颓废	c8	2
多余	A	2
惩罚	c9	2
离别	A	2
被逼	c8	2
终结	A	2
好难受	C1	2
没意思	A	2
低落	C1	2
困扰	C1	2
软弱	c6	2
悲惨	C1	2
落泪	C1	2
犯错	C3	2
出轨	c8	2
睡意	C4	2
看不起	c8	2
好怕	C1	2
失控	c6	2
死掉	A	2
留恋	A	2
胡思乱想	C1	2
心烦	c6	2
苦难	C1	2
完结	A	2
消极	A	2
算了吧	A	2
静静地	A	2
没劲	C3	2
阴暗	C1	2
不知所措	C3	2
受害者	C10	2
憔悴	C1	2
因果	A	2
揪心	C1	2
痛心	C1	2
安定	c1	2
困境	C3	2
心寒	C1	2
幻觉	c2	2
沮丧	C1	2
痛哭	C1	2
天意	A	2
无话可说	A	2
焦躁	C1	2
好想哭	C1	2
看淡	A	2
恍惚	C1	2
落寞	c1	2
疲倦	C1	2
TNND	c10	1
再也没有	A	2
没救了	A	2
撞死	B	2
辛酸	C1	2
自虐	B	2
恶梦	C4	2
痛恨	c10	2
毁掉	c10	2
不眠	C4	2
撕心裂肺	c8	2
救赎	c9	2
一无所有	C3	2
彷徨	c1	2
偿命	A	2
舍弃	A	2
了结	A	2
自欺欺人	c6	2
亚历山大	c7	2
主啊	A	2
迷途	C3	2
没完没了	C3	2
想不开	A	2
罪人	c9	2
无意义	A	2
忏悔	c9	2
摧毁	c10	2
好晕	C4	2
深渊	A	2
情绪化	c6	2
棺材	A	2
落幕	A	2
骨灰	A	2
逼死	A	2
难熬	c7	2
入眠	C4	2
受罪	c8	2
人生路	A	2
愧疚	c9	2
心慌	C4	2
减压	c7	2
丢下	A	2
乏味	C3	2
怨恨	c10	2
恨死	c10	2
悲痛	C1	2
偏执狂	c6	2
无解	C3	2
不孝	A	2
挂念	A	2
破灭	A	2
发神经	C2	2
认输	C3	2
道别	A	2
行尸走肉	C3	2
好无奈	C3	2
自责	c9	2
欲哭无泪	C1	2
留不住	A	2
悔恨	c10	2
歇斯底里	C2	2
没脸	c9	2
了却	A	2
很烦躁	c6	2
太难了	C3	2
羞耻	c9	2
受够	A	2
毫无意义	C3	2
人生在世	A	2
虚脱	C1	2
无可救药	C3	2
痛楚	C1	2
依恋	A	2
惧怕	c8	2
活路	A	2
寒心	c8	2
厌烦	C3	2
整夜	C4	2
不玩了	A	2
苦笑	C1	2
羞辱	c9	2
命也	A	2
低潮	C3	2
被抛弃	c8	2
罪恶感	c9	2
昏沉	C4	2
遍体鳞伤	C4	2
再也不能	A	2
决绝	A	2
一厢情愿	c8	2
伤痕累累	c8	2
一事无成	C3	2
遭罪	c8	2
浑浑噩噩	C1	2
死路	A	2
神经衰弱	C2	2
讨厌自己	c6	2
力不从心	C3	2
不勇敢	c6	2
尾声	A	2
绝食	B	2
耗尽	A	2
没希望	C3	2
了断	A	2
没意义	C3	2
往生	A	2
辗转反侧	C4	2
拖累	c9	2
绝路	A	2
萎靡	C1	2
情绪低落	C1	2
自暴自弃	C3	2
心冷	C1	2
心灰意冷	C1	2
绝境	A	2
失去我	A	2
惨痛	C1	2
濒临	A	2
不能承受	A	2
提心吊胆	c7	2
重负	c7	2
强颜欢笑	c5	2
不再相信	C3	2
到此为止	A	2
不能死	A	2
太痛苦了	C1	2
愧对	c9	2
轻生	A	2
假装坚强	c5	2
一文不值	C3	2
万劫不复	A	2
亏欠	c9	2
不会再爱了	c8	2
赎罪	c9	2
自毁	C3	2
心烦意乱	c6	2
原罪	A	2
饶恕	c9	2
酸楚	C1	2
肉身	A	2
离我远点	c10	2
呕血	C4	2
呼吸困难	C4	2
自生自灭	C3	2
死路一条	A	2
要死要活	A	2
记恨	c10	2
坠楼	B	2
流干	C1	2
寻死	A	2
不敢面对	c9	2
害人不浅	c10	2
终了	A	2
不良情绪	C1	2
没有方向	C3	2
剧痛	C4	2
千疮百孔	c8	2
坏情绪	C1	2
存在的意义	A	2
积压	c7	2
逃避现实	c5	2
一败涂地	C3	2
生不逢时	A	2
伤心欲绝	C1	2
幻听	c2	2
度日如年	C1	2
雪上加霜	c7	2
无颜	c9	2
无法释怀	C1	2
需要人陪	C1	2
失去自己	c8	2
后悔莫及	c9	2
夜不能寐	C4	2
真没用	c6	2
不想醒	c5	2
身心俱疲	C1	2
精疲力尽	C1	2
没什么意思	A	2
人生无常	A	2
负罪	c9	2
死胡同	C3	2
痛心疾首	C1	2
很没用	c6	2
只能这样了	A	2
忍够了	A	2
脱离苦海	A	2
透不过气	C4	2
可以结束	A	2
回头路	A	2
没有退路	C3	2
负罪感	c9	2
万箭穿心	C1	2
死期	A	2
万念俱灰	C3	2
苟活	A	2
罪孽深重	c9	2
走不通	C3	2
精神错乱	C2	2
山穷水尽	C3	2
失眠症	C4	2
孤独感	C1	2
很绝望	C3	2
难以忍受	C1	2
精神恍惚	C1	2
没怎么睡	C4	2
累垮	C4	2
无法原谅	c10	2
精神分裂症	C2	2
不堪重负	c7	2
想摆脱	A	2
水果刀	B	2
暗无天日	C3	2
好无助	C1	2
严重失眠	C4	2
不必在意	A	2
准备离开	A	2
漠不关心	C1	2
悲痛欲绝	C1	2
哀莫大于心死	A	2
萎靡不振	C1	2
一晚没睡	C4	2
心情很低	C1	2
終結	A	2
撇下	A	2
一夜未眠	C4	2
心好累	C1	2
孤单单	C1	2
彻底绝望	C3	2
tired	C1	2
嫌弃自己	c6	2
吃完药	B	2
殉葬	A	2
服毒	B	2
一走了之	A	2
真心痛	C1	2
没有出路	C3	2
何时是个头	C3	2
喘不上气	C4	2
了无生趣	A	2
自己无能	c6	2
憋闷	C1	2
不想玩了	A	2
最终结局	A	2
不要想我	A	2
托生	A	2
求死不能	A	2
挂牵	A	2
纵身一跃	B	2
寝食难安	C1	2
被逼死	A	2
失去所有	c8	2
指望不上	c3	2
失眠多梦	C4	2
活着不容易	A	2
睡眠障碍	C4	2
精神衰弱	c2	2
疼痛难忍	C4	2
毫无用处	c6	2
操蛋的世界	C10	2
没什么好怕	A	2
越来越糟糕	C1	2
难以为继	A	2
已经死去	A	2
无出路	C3	2
自己没用	c6	2
撒手不管	A	2
厌倦生活	A	2
无法生活	A	2
心情极度不好	C1	2
彻底摆脱	A	2
不如归去	A	2
软弱无能	c6	2
torture	C1	2
最后的挣扎	A	2
肮脏的世界	A	2
不得不走	A	2
求生不得求死不能	A	2
不能入眠	C4	2
混混噩噩	C1	2
unfair	c10	1
负疚	c9	2
一尸两命	c8	2
想逃走	A	2
百忧解	B	2
选择退出	A	2
黑暗的日子	A	2
痛苦的挣扎	C1	2
筋疲力竭	C1	2
无底深渊	C1	2
积郁	C1	2
走头无路	A	2
忧闷	C1	2
最后挣扎	A	2
坑爹的世界	A	2
活在梦中	C3	2
哭红了眼	C1	2
遭受重创	c8	2
罪恶深重	c9	2
压抑情绪	c5	2
一切都没了	A	2
挽救自己	A	2
不用想我	A	2
一夜没合眼	C4	2
很倦	C1	2
求好眠	C4	2
跌入低谷	C1	2
拔舌地狱	A	2
强装镇定	c5	2
特别压抑	c5	2
告别信	A	2
人之将死其言也善	A	2
无情的世界	A	2
跌至谷底	C1	2
FINISHED	A	2
世界的另一边	A	2
叫天天不应叫地地不灵	C3	2
流血而死	B	2
guilty	c9	2
孤立无助	C3	2
disgusting	c10	2
抱恨	c9	2
struggle	C1	2
轰塌	c8	2
压抑得很	c5	2
生活毫无意义	C3	2
悲痛莫名	C1	2
百般折磨	C1	2
留恋不舍	A	2
自赎	c5	2
疼死个人	C4	2
心悸失眠	C4	2
失眠病	C4	2
崩溃点	C1	2
残酷的命运	A	2
悲伤欲绝	c3	2
极度绝望	C3	2
不再留念	A	2
陷入谷底	c3	2
永远的铭记	A	2
绝望至极	C3	2
终成泡影	C3	2
低落消沉	C1	2
癌	C4	1
生命毫无意义	A	2
生命无意义	A	2
心如古井	A	2
无尽的罪恶	c9	2
哀痛欲绝	c3	2
父母难受	c9	2
不必想我	A	2
黄泉死	A	2
死没那么简单	A	2
所有的都失去了	A	2
让父母难受	c9	2
整个人生都是错的	A	2
生	A	3
死	A	3
活	A	3
明天	A	3
最后	A	3
一个人	C1	3
累	C1	3
烦	c6	3
生病	C4	3
委屈	C1	3
生命	A	3
刀	B	3
无法	A	3
恨	c10	3
闷	C1	3
失望	c8	3
一生	A	3
未来	A	3
伤心	C1	3
完了	A	3
放弃	A	3
结束	A	3
离开	A	3
压力	c7	3
悲伤	C1	3
怎么办	A	3
悔	c9	3
痛苦	C1	3
不再	A	3
失去	c8	3
怨	C1	3
算了	A	3
对不起	A	3
伤害	c8	3
意义	A	3
再也	A	3
后悔	C1	3
郁闷	C1	3
睡不着	C4	3
难受	C1	3
受不了	A	3
神经	C2	3
彻底	A	3
害怕	C1	3
再见	A	3
失败	c7	3
失眠	C4	3
不可能	A	3
结局	A	3
孤独	C1	3
愁	C1	3
愤怒	c6	3
消失	A	3
生气	c10	3
累了	A	3
遗憾	C1	3
愧	C1	3
好累	C1	3
分手	c8	3
疲	C1	3
崩溃	C1	3
受伤	C1	3
不开心	C1	3
泪流满面	C1	3
死亡	A	3
去死	A	3
悲哀	C1	3
想哭	C1	3
孤单	C1	3
流泪	C1	3
结束了	A	3
没用	C3	3
折磨	C1	3
好痛	C1	3
很累	A	3
永恒	A	3
脆弱	C1	3
烦躁	c6	3
碳	B	3
自杀	A	3
告别	A	3
想死	A	3
无能	c6	3
代价	A	3
地狱	A	3
该死	A	3
最后一天	A	3
下辈子	A	3
好烦	c6	3
煩	C1	3
今生	A	3
任性	A	3
倒计时	A	3
疲惫	A	3
抱歉	A	3
生死	A	3
拜拜	A	3
伤口	C1	3
太累	A	3
来不及	A	3
压抑	c5	3
抑郁	C2	3
炭	B	3
最后一次	A	3
此生	A	3
麻木	C1	3
终点	A	3
报应	A	3
是时候	A	3
解脱	A	3
噩梦	A	3
到头	A	3
毁灭	A	3
尽头	A	3
无缘	A	3
完蛋	A	3
离去	A	3
无助	C3	3
无用	C3	3
跳楼	B	3
压力很大	c7	3
活下去	A	3
压力大	c7	3
不活	A	3
都没了	A	3
来生	A	3
没有用	A	3
厌倦	A	3
煎熬	C1	3
无能为力	A	3
再见了	A	3
别了	A	3
存在感	c1	1
老天爷	A	3
生路	A	3
心累	A	3
死后	A	3
天国	A	3
半死	A	3
投胎	A	3
在天堂	A	3
来世	A	3
转世	A	3
bey	A	3
没有机会	A	3
一个人走	A	3
救救我	A	3
内疚	C1	3
离开这个世界	A	3
怎么活	A	3
不在了	A	3
死去活来	A	3
压力好大	c7	3
抑郁症	C2	3
一死	A	3
尘世	A	3
对不住	A	3
无望	A	3
今世	A	3
消逝	A	3
再見	A	3
不想活	A	3
我走了	A	3
埋葬	A	3
割舍	A	3
会死的	A	3
没有意义	A	3
失败者	c7	3
生不如死	A	3
已经结束	A	3
苦痛	C1	3
不要活	A	3
黄泉	A	3
恨自己	c6	3
死法	B	3
上吊	B	3
跳下去	B	3
终点站	A	3
痛不欲生	A	3
受够了	A	3
安眠药	B	3
想s	A	3
到终点	A	3
时间到了	A	3
切腹	B	3
活不下去	A	3
很累很累	A	3
难眠	C4	3
杀了我吧	A	3
遗书	A	3
我去死	A	3
已经不在	A	3
另一个世界	A	3
不会再见	A	3
上苍	A	3
永别	A	3
没有希望	C3	3
炼狱	A	3
告终	A	3
死了算	A	3
一起死	A	3
死一死	A	3
厌世	A	3
都要好好的	A	3
如果有来生	A	3
吊死	B	3
离开的时候	A	3
死了算了	A	3
没有价值	A	3
byebye	A	3
心力交瘁	C1	3
遗言	A	3
自尽	A	3
疲惫不堪	A	3
同归于尽	A	3
殉情	c8	3
没法活	A	3
走投无路	A	3
日子没法过	A	3
好压抑	C1	3
最后一站	A	3
安乐死	B	3
跳海	B	3
看不到希望	C3	3
非死不可	A	3
遗物	A	3
最后一周	A	3
想自杀	A	3
自殺	A	3
遗嘱	A	3
想去死	A	3
跳河	B	3
卧轨	B	3
撑不下去	A	3
极乐世界	A	3
跳楼自杀	B	3
没指望	C3	3
坚持不下去	A	3
人生不过如此	A	3
一了百了	A	3
没有明天	A	3
诀别	A	3
后会无期	A	3
跳江	B	3
遗愿	A	3
黄泉路	A	3
绝笔	A	3
割腕	B	3
无希望	C3	3
即将离开	A	3
没了我	A	3
我的离开	A	3
心已死	A	3
面对死亡	A	3
麻痹自己	C3	3
逼上绝路	A	3
拜拜啦	A	3
自刎	B	3
煤气罐	B	3
我死后	A	3
gone	A	3
先走一步	A	3
吃安眠药	B	3
死给你看	A	3
彻底消失	A	3
自缢	B	3
杀了自己	A	3
心如死灰	A	3
彻底结束	A	3
操蛋的人生	A	3
没活路了	A	3
怎么活下去	A	3
insomnia	C4	3
不再留恋	A	3
没有以后	A	3
毫无希望	C3	3
投河	B	3
跳湖	B	3
生无可恋	A	3
永远不见	A	3
喝农药	B	3
烧煤	B	3
生命终结	A	3
割脉	B	3
遗恨	C1	3
天要亡我	A	3
天堂地狱	A	3
烧炭	B	3
永不再见	A	3
想解脱	A	3
无法活	A	3
无间地狱	A	3
自我了断	A	3
天下没有不散的筵席	A	3
活着好累	A	3
886	A	3
没有再见	A	3
刎颈	B	3
抹脖子	B	3
提前离开	A	3
已尽力	A	3
对不起爸妈	A	3
没法生活	A	3
投海	B	3
今生无缘	A	3
投湖	B	3
zisha	A	3
阿鼻地狱	A	3
活着很累	A	3
永诀	A	3
整理遗物	A	3
自寻短见	A	3
活着为什么	A	3
吞枪	B	3
告别式	A	3
BYE	A	3
切腹自尽	B	3
堕入地狱	A	3
求死不得	A	3
安眠药自杀	B	3
投井	B	3
跳悬崖	B	3
最后告别	A	3
企图自杀	A	3
地狱道	A	3
fin	A	3
永不再会	A	3
步入地狱	A	3
生命倒计时	A	3
不想活下去	A	3
别无出路	A	3
想要死掉	A	3
吞安眠药	B	3
绝命书	A	3
落入地狱	A	3
舍不得	A	3
告别父母	A	3
无所留恋	A	3
寻了短见	A	3
致死剂	B	3
一切都不再重要	A	3
一命归西	A	3
不适应这个世界	A	3
死亡才是永恒	A	3
永远解脱	A	3
我走了再见	A	3
无意义的生命	A	3
逼我死	A	3
撒手闭眼	A	3
干预小组	C2	3
最后一次对不起	A	3
不想继续活下去	A	3
对不起先走	A	3
烧个碳	B	3
我已经不在	A	3
彻底的永别	A	3
心死	A	3
老天带我走	A	3
挂了该多好	A	3
一刀断气	B	3
溴化双哌雄双酯	B	3
烧煤自杀	B	3
我不在也没差	A	3
花圈	a	1
遗像	a	1
灵棚	a	1
灵前	a	1
举目无亲	c8	1
无亲无故	c8	1
流离失所	c8	1
离乡背井	c8	1
凄	C1	1
悲戚	C1	1
孑立	C1	1
孓立	C1	1
茕茕	C1	1
踽踽独行	C1	1
暴食症	C2	1
神经性	C2	1
贪食症	C2	1
减肥药	C2	1
罹患	C4	1
癌肿	C4	1
血液病	C4	1
尿毒症	C4	1
不治之症	C4	1
身患	C4	1
缠身	C4	1
病危	C4	1
淋巴癌	C4	1
食道癌	C4	1
虚汗	C4	1
潮热	C4	1
畏寒	C4	1
胆囊癌	C4	1
喉癌	C4	1
结肠癌	C4	1
骨髓癌	C4	1
胆管癌	C4	1
过世	c8	1
病逝	c8	1
辞世	c8	1
倒闭	c7	1
债台高筑	c7	1
资不抵债	c7	1
屋漏偏逢连阴雨	c7	1
背运	c7	1
坠毁	c8	1
失事	c8	1
坠海	c8	1
空难	c8	1
特么	c10	1
我勒个去	c10	1
妈逼	c10	1
你妹的	c10	1
我艹	c10	1
你妹啊	c10	1
孩子	D	1
爸爸	D	1
家长	D	1
妈妈	D	1
欠骂	c10	1
狗逼	c10	1
杂碎	c10	1
狗日	c10	1
贱种	c10	1
humiliating	c9	1
disrespectful	c10	1
aweful	c10	1
frustrating	c8	1
爹	D	1
怒骂	c10	1
感情	c8	1
忘记	c6	1
羡慕	c8	1
以后	C3	1
安详	C1	1
败类	c10	1
苛求	C3	1
丢份	c9	1
死绝	c10	1
胀痛	C4	1
刻骨铭心	c8	1
重创	c8	1
晕厥	C4	1
奇耻大辱	c9	1
刽子手	c8	1
忍心	c8	1
disappointed	c8	1
怨妇	c8	1
退缩	C1	1
自扰	c1	1
割喉	B	1
过眼云烟	c8	1
逞能	c5	1
不可自拔	c3	1
婚外情	c8	1
空无一人	c1	1
难产	c8	1
戛然而止	C4	1
定数	a	1
边缘化	c8	1
无计可施	C3	1
惴惴不安	C1	1
愁肠百结	c1	1
认栽	c8	1
付之东流	c8	1
前功尽弃	c7	1
stressful	c7	1
自戕	A	3
怏怏	C1	1
丧家之犬	c3	1
旧爱	c8	1
哑巴吃黄连	c8	1
丧子之痛	c8	1
阿片类	B	1
逆子	c9	1
闺女	D	1
恋爱	c8	1
妒忌	c10	1
今后	C3	1
畜生	c10	1
凄然	C1	1
离婚	c8	1
别无他法	C3	1
荡然无存	c8	1
功败垂成	c7	1
狂躁症	c2	1
蔫蔫	C1	1
新欢	c8	1
失子之痛	c8	1
环磷酰胺	B	1
不孝子	c9	1
大逆不道	A	2
忤逆	A	2
记挂	A	2
惦挂	A	2
耗光	c3	1
化为乌有	c3	1
无以为继	c3	1
痛惜	C1	2
[truncated: 168 more rows]
