# Supplementary material for: Creating a Chinese suicide dictionary for identifying suicide risk on social media
Source: PeerJ. 2015 Dec 15;3:e1455. doi: 10.7717/peerj.1455 (PMC4690390; doi:10.7717/peerj.1455)
Supplement: Supplemental Information 1 [file peerj-03-1455-s001.zip › Dictionary-based measures.xlsx]

## Sheet: one week 
id	age	gender	S_SPS_hs	S_SPS_si	S_SPS_ns	S_SPS_ds	SPS_sum	A	B	C1	C2	C3	C4	C5	C6	C7	C8	D	C9	C10	total	count	A	B	C1	C2	C3	C4	C5	C6	C7	C8	D	C9	C10	total
1820470743	25	1	18	18	17	32	85	55	3	14	3	9	4	2	1	3	3	1	2	1	101	26	2.11538	0.115385	0.538462	0.115385	0.346154	0.153846	0.076923	0.038462	0.115385	0.115385	0.038462	0.076923	0.038462	3.88462
1585119333	19	1	21	19	25	37	102	3	2	0	0	0	8	0	0	0	0	0	0	0	13	5	0.6	0.4	0	0	0	1.6	0	0	0	0	0	0	0	2.6
1043440960	25	1	19	19	25	33	96	17	0	8	2	4	1	0	0	0	0	0	1	0	33	34	0.5	0	0.235294	0.058824	0.117647	0.029412	0	0	0	0	0	0.029412	0	0.970588
2009692391	22	1	17	14	23	28	82	0	0	0	0	0	0	0	0	0	0	0	0	0	0	2	0	0	0	0	0	0	0	0	0	0	0	0	0	0
1959247723	30	1	16	18	22	31	87	0	0	1	0	0	0	0	0	0	0	0	0	0	1	3	0	0	0.333333	0	0	0	0	0	0	0	0	0	0	0.333333
1449637045	32	1	18	18	30	38	104	5	0	0	0	0	0	0	0	0	0	1	0	0	6	70	0.071429	0	0	0	0	0	0	0	0	0	0.014286	0	0	0.085714
1870841815	19	1	17	17	24	33	91	11	0	18	2	5	1	0	2	2	0	1	0	0	42	10	1.1	0	1.8	0.2	0.5	0.1	0	0.2	0.2	0	0.1	0	0	4.2
2089004327	19	1	16	22	26	37	101	32	0	13	1	6	0	1	0	0	3	0	0	2	58	44	0.727273	0	0.295455	0.022727	0.136364	0	0.022727	0	0	0.068182	0	0	0.045455	1.31818
1969441771	23	1	16	20	21	31	88	16	0	25	0	4	1	2	2	1	3	1	0	1	56	24	0.666667	0	1.04167	0	0.166667	0.041667	0.083333	0.083333	0.041667	0.125	0.041667	0	0.041667	2.33333
1865527611	27	1	14	13	27	29	83	9	0	11	0	1	0	0	1	0	0	1	0	2	25	18	0.5	0	0.611111	0	0.055556	0	0	0.055556	0	0	0.055556	0	0.111111	1.38889
2010224493	25	0	16	16	21	36	89	10	0	1	0	1	1	0	1	1	3	0	0	0	18	2	5	0	0.5	0	0.5	0.5	0	0.5	0.5	1.5	0	0	0	9
1353326917	25	0	16	10	29	32	87	1	0	2	0	1	0	0	0	0	0	2	1	0	7	73	0.013699	0	0.027397	0	0.013699	0	0	0	0	0	0.027397	0.013699	0	0.09589
1458429152	31	0	14	16	26	28	84	7	0	1	0	0	0	0	0	0	0	1	0	0	9	12	0.583333	0	0.083333	0	0	0	0	0	0	0	0.083333	0	0	0.75
2340856691	22	0	15	11	27	33	86	8	0	0	0	1	0	0	1	0	1	0	0	0	11	6	1.33333	0	0	0	0.166667	0	0	0.166667	0	0.166667	0	0	0	1.83333
2946072095	20	0	13	17	27	30	87	1	0	0	0	0	0	0	0	0	0	0	2	0	3	7	0.142857	0	0	0	0	0	0	0	0	0	0	0.285714	0	0.428571
1213625653	27	0	16	19	26	34	95	1	0	0	0	0	0	0	0	0	0	0	0	0	1	1	1	0	0	0	0	0	0	0	0	0	0	0	0	1
1868091755	29	0	13	12	29	31	85	7	0	2	0	0	0	0	2	0	0	0	0	1	12	13	0.538462	0	0.153846	0	0	0	0	0.153846	0	0	0	0	0.076923	0.923077
1919792631	24	0	14	13	26	32	85	0	0	0	0	0	0	0	0	0	0	0	0	0	0	1	0	0	0	0	0	0	0	0	0	0	0	0	0	0
1220021434	28	0	22	21	24	35	102	0	0	0	0	0	0	0	0	0	0	0	0	0	0	1	0	0	0	0	0	0	0	0	0	0	0	0	0	0
1922584751	20	0	18	20	27	36	101	0	0	0	0	0	0	0	0	0	0	0	0	0	0	1	0	0	0	0	0	0	0	0	0	0	0	0	0	0
1378016504	28	1	14	15	27	26	82	4	0	3	1	0	0	0	0	2	0	0	0	2	12	21	0.190476	0	0.142857	0.047619	0	0	0	0	0.095238	0	0	0	0.095238	0.571429
1736096450	24	1	21	15	22	31	89	3	0	0	0	0	0	0	0	0	0	0	0	0	3	9	0.333333	0	0	0	0	0	0	0	0	0	0	0	0	0.333333
1769152337	29	1	18	17	24	29	88	6	0	9	0	0	0	0	3	0	0	0	0	2	20	11	0.545455	0	0.818182	0	0	0	0	0.272727	0	0	0	0	0.181818	1.81818
1841380691	26	1	14	16	26	31	87	0	0	0	0	0	0	0	0	0	0	0	0	0	0	5	0	0	0	0	0	0	0	0	0	0	0	0	0	0
1872364774	29	1	15	17	30	35	97	14	0	8	0	4	1	1	0	0	0	0	1	4	33	33	0.424242	0	0.242424	0	0.121212	0.030303	0.030303	0	0	0	0	0.030303	0.121212	1
2345037275	21	1	20	13	25	26	84	6	0	0	0	0	0	0	0	0	0	1	0	0	7	10	0.6	0	0	0	0	0	0	0	0	0	0.1	0	0	0.7
2108482080	27	1	16	15	24	29	84	10	0	0	0	2	0	0	5	0	0	1	0	1	19	17	0.588235	0	0	0	0.117647	0	0	0.294118	0	0	0.058824	0	0.058824	1.11765
2005539254	22	1	17	18	19	36	90	9	0	3	0	2	0	0	0	2	0	0	0	0	16	5	1.8	0	0.6	0	0.4	0	0	0	0.4	0	0	0	0	3.2
2151347675	30	1	17	16	24	25	82	17	3	15	0	2	3	0	6	1	3	1	4	0	55	27	0.62963	0.111111	0.555556	0	0.074074	0.111111	0	0.222222	0.037037	0.111111	0.037037	0.148148	0	2.03704
2389970095	22	1	15	17	24	27	83	0	0	6	0	0	0	0	0	0	0	0	0	0	6	6	0	0	1	0	0	0	0	0	0	0	0	0	0	1
3007571977	23	0	8	8	17	19	52	13	3	7	0	1	0	1	0	0	2	1	2	1	31	13	1	0.230769	0.538462	0	0.076923	0	0.076923	0	0	0.153846	0.076923	0.153846	0.076923	2.38462
3502672702	21	0	8	8	22	17	55	0	0	0	0	0	0	0	0	0	0	0	0	0	0	1	0	0	0	0	0	0	0	0	0	0	0	0	0	0
2729311801	24	0	10	8	11	19	48	3	0	0	0	1	0	0	0	1	0	0	0	0	5	8	0.375	0	0	0	0.125	0	0	0	0.125	0	0	0	0	0.625
2176001452	20	0	9	8	16	14	47	2	0	0	0	0	0	0	0	0	0	0	0	0	2	4	0.5	0	0	0	0	0	0	0	0	0	0	0	0	0.5
1168841325	27	0	9	9	16	18	52	8	0	4	0	2	0	1	0	0	0	0	2	1	18	18	0.444444	0	0.222222	0	0.111111	0	0.055556	0	0	0	0	0.111111	0.055556	1
1885359030	28	0	8	12	9	25	54	0	0	0	0	0	0	0	0	0	0	0	0	0	0	3	0	0	0	0	0	0	0	0	0	0	0	0	0	0
2006591751	25	0	11	9	13	21	54	0	0	1	0	0	0	0	0	0	2	0	0	0	3	5	0	0	0.2	0	0	0	0	0	0	0.4	0	0	0	0.6
1655879871	25	0	12	8	12	22	54	0	0	0	0	0	0	0	0	0	0	0	0	0	0	6	0	0	0	0	0	0	0	0	0	0	0	0	0	0
1908293975	20	0	10	9	15	19	53	0	0	0	0	0	0	0	0	0	0	1	0	0	1	6	0	0	0	0	0	0	0	0	0	0	0.166667	0	0	0.166667
1455404633	29	0	9	8	13	21	51	0	0	0	0	0	0	0	0	0	0	0	0	0	0	1	0	0	0	0	0	0	0	0	0	0	0	0	0	0
1625088797	21	1	9	10	17	20	56	0	0	0	0	0	0	0	0	0	0	0	0	0	0	1	0	0	0	0	0	0	0	0	0	0	0	0	0	0
1751489731	31	1	9	10	19	19	57	10	0	10	0	0	0	0	1	1	2	0	4	3	31	10	1	0	1	0	0	0	0	0.1	0.1	0.2	0	0.4	0.3	3.1
1752098021	21	1	11	12	11	19	53	44	0	2	0	3	0	0	3	0	0	3	0	1	56	13	3.38462	0	0.153846	0	0.230769	0	0	0.230769	0	0	0.230769	0	0.076923	4.30769
1763340572	23	1	12	9	13	23	57	6	0	1	0	2	0	0	0	0	0	4	0	1	14	12	0.5	0	0.083333	0	0.166667	0	0	0	0	0	0.333333	0	0.083333	1.16667
1768090422	33	1	11	8	11	19	49	2	0	1	0	2	0	0	0	0	1	1	2	1	10	20	0.1	0	0.05	0	0.1	0	0	0	0	0.05	0.05	0.1	0.05	0.5
1780045712	24	1	10	8	11	16	45	11	2	16	0	2	0	1	3	0	2	1	1	1	40	15	0.733333	0.133333	1.06667	0	0.133333	0	0.066667	0.2	0	0.133333	0.066667	0.066667	0.066667	2.66667
1848171535	24	1	11	10	14	19	54	21	0	13	0	1	1	0	0	0	5	4	3	1	49	11	1.90909	0	1.18182	0	0.090909	0.090909	0	0	0	0.454545	0.363636	0.272727	0.090909	4.45455
1863833780	30	1	10	9	15	21	55	5	0	11	0	0	0	0	0	0	0	1	0	0	17	5	1	0	2.2	0	0	0	0	0	0	0	0.2	0	0	3.4
1899409433	23	1	9	9	10	17	45	0	0	0	0	0	0	0	0	0	0	0	0	0	0	7	0	0	0	0	0	0	0	0	0	0	0	0	0	0
1976877533	20	1	13	9	15	15	52	3	0	1	0	0	1	0	0	0	0	0	0	0	5	20	0.15	0	0.05	0	0	0.05	0	0	0	0	0	0	0	0.25
2102267705	21	1	12	9	14	22	57	9	2	3	0	0	0	0	0	2	1	0	0	0	17	12	0.75	0.166667	0.25	0	0	0	0	0	0.166667	0.083333	0	0	0	1.41667
2154017464	22	1	12	9	13	18	52	21	0	3	0	0	0	0	0	0	2	0	0	0	26	12	1.75	0	0.25	0	0	0	0	0	0	0.166667	0	0	0	2.16667
2159540633	23	1	8	9	18	19	54	0	0	2	0	0	0	0	0	0	2	0	2	0	6	9	0	0	0.222222	0	0	0	0	0	0	0.222222	0	0.222222	0	0.666667
2169053460	22	1	10	8	19	18	55	0	0	0	0	0	0	0	0	0	0	0	0	0	0	1	0	0	0	0	0	0	0	0	0	0	0	0	0	0
2754688941	23	1	11	8	11	20	50	6	0	5	0	0	0	0	0	0	0	2	0	0	13	3	2	0	1.66667	0	0	0	0	0	0	0	0.666667	0	0	4.33333
3200671734	21	1	10	11	14	22	57	32	0	6	0	5	2	0	3	1	14	4	6	6	79	68	0.470588	0	0.088235	0	0.073529	0.029412	0	0.044118	0.014706	0.205882	0.058824	0.088235	0.088235	1.16176
2279329075	21	1	8	10	16	16	50	0	0	0	0	0	0	0	0	0	0	1	0	0	1	2	0	0	0	0	0	0	0	0	0	0	0.5	0	0	0.5
2425848494	22	1	10	8	19	20	57	3	0	5	0	0	0	0	0	0	0	1	0	0	9	7	0.428571	0	0.714286	0	0	0	0	0	0	0	0.142857	0	0	1.28571
1278557680	24	1	13	8	12	18	51	0	0	0	0	1	0	0	2	0	0	0	4	1	8	3	0	0	0	0	0.333333	0	0	0.666667	0	0	0	1.33333	0.333333	2.66667
1250663077	25	1	11	8	18	19	56	0	0	0	0	0	0	0	0	1	0	1	0	0	2	4	0	0	0	0	0	0	0	0	0.25	0	0.25	0	0	0.5

## Sheet: one month 
id	gender	S_SPS_hs	S_SPS_si	S_SPS_ns	S_SPS_ds	SPS_sum	A	B	C1	C2	C3	C4	C5	C6	C7	C8	D	C9	C10	total	count	A	B	C1	C2	C3	C4	C5	C6	C7	C8	D	C9	C10	total
1820470743	f	18	18	17	32	85	81	5	48	6	18	9	2	11	3	11	4	5	13	216	100	0.81	0.05	0.48	0.06	0.18	0.09	0.02	0.11	0.03	0.11	0.04	0.05	0.13	2.16
1585119333	f	21	19	25	37	102	11	2	3	0	3	8	0	0	0	0	1	2	5	35	22	0.5	0.0909091	0.136364	0	0.136364	0.363636	0	0	0	0	0.0454545	0.0909091	0.227273	1.59091
1043440960	f	19	19	25	33	96	17	0	15	2	4	1	0	0	0	0	1	1	2	43	68	0.25	0	0.220588	0.0294118	0.0588235	0.0147059	0	0	0	0	0.0147059	0.0147059	0.0294118	0.632353
2009692391	f	17	14	23	28	82	37	0	31	2	11	1	0	3	2	8	5	5	7	112	61	0.606557	0	0.508197	0.0327869	0.180328	0.0163934	0	0.0491803	0.0327869	0.131148	0.0819672	0.0819672	0.114754	1.83607
1959247723	f	16	18	22	31	87	34	2	20	0	13	4	0	1	3	12	3	2	4	98	64	0.53125	0.03125	0.3125	0	0.203125	0.0625	0	0.015625	0.046875	0.1875	0.046875	0.03125	0.0625	1.53125
1449637045	f	18	18	30	38	104	37	0	18	4	7	0	2	1	4	5	7	1	7	93	149	0.248322	0	0.120805	0.0268456	0.0469799	0	0.0134228	0.0067114	0.0268456	0.033557	0.0469799	0.0067114	0.0469799	0.624161
1870841815	f	17	17	24	33	91	24	0	23	2	8	3	1	2	2	4	4	2	1	76	51	0.470588	0	0.45098	0.0392157	0.156863	0.0588235	0.0196078	0.0392157	0.0392157	0.0784314	0.0784314	0.0392157	0.0196078	1.4902
2089004327	f	16	22	26	37	101	55	0	47	1	17	0	1	10	2	9	2	5	5	154	104	0.528846	0	0.451923	0.0096154	0.163462	0	0.0096154	0.0961538	0.0192308	0.0865385	0.0192308	0.0480769	0.0480769	1.48077
1969441771	f	16	20	21	31	88	34	0	51	0	7	3	2	2	5	8	3	0	2	117	65	0.523077	0	0.784615	0	0.107692	0.0461538	0.0307692	0.0307692	0.0769231	0.123077	0.0461538	0	0.0307692	1.8
1865527611	f	14	13	27	29	83	33	3	28	0	9	5	1	6	1	2	3	0	10	101	121	0.272727	0.0247934	0.231405	0	0.0743802	0.0413223	0.0082645	0.0495868	0.0082645	0.0165289	0.0247934	0	0.0826446	0.834711
2010224493	m	16	16	21	36	89	16	0	5	0	4	1	0	1	2	9	1	0	2	41	9	1.77778	0	0.555556	0	0.444444	0.111111	0	0.111111	0.222222	1	0.111111	0	0.222222	4.55556
1353326917	m	16	10	29	32	87	31	5	36	4	10	9	3	4	5	8	5	5	4	129	208	0.149038	0.0240385	0.173077	0.0192308	0.0480769	0.0432692	0.0144231	0.0192308	0.0240385	0.0384615	0.0240385	0.0240385	0.0192308	0.620192
1458429152	m	14	16	26	28	84	21	0	7	0	5	2	0	0	1	2	4	6	1	49	44	0.477273	0	0.159091	0	0.113636	0.0454545	0	0	0.0227273	0.0454545	0.0909091	0.136364	0.0227273	1.11364
2340856691	m	15	11	27	33	86	23	3	12	0	7	0	1	1	3	5	1	2	9	67	46	0.5	0.0652174	0.26087	0	0.152174	0	0.0217391	0.0217391	0.0652174	0.108696	0.0217391	0.0434783	0.195652	1.45652
2946072095	m	13	17	27	30	87	10	0	4	0	5	0	0	0	0	2	0	2	3	26	56	0.178571	0	0.0714286	0	0.0892857	0	0	0	0	0.0357143	0	0.0357143	0.0535714	0.464286
1213625653	m	16	19	26	34	95	4	0	0	0	0	0	0	0	0	0	0	0	0	4	5	0.8	0	0	0	0	0	0	0	0	0	0	0	0	0.8
1868091755	m	13	12	29	31	85	13	0	2	0	0	0	0	3	0	2	0	3	7	30	45	0.288889	0	0.0444444	0	0	0	0	0.0666667	0	0.0444444	0	0.0666667	0.155556	0.666667
1919792631	m	14	13	26	32	85	0	0	0	0	0	0	1	0	0	0	0	1	0	2	6	0	0	0	0	0	0	0.166667	0	0	0	0	0.166667	0	0.333333
1220021434	m	22	21	24	35	102	0	0	2	0	2	0	0	0	0	1	0	0	0	5	5	0	0	0.4	0	0.4	0	0	0	0	0.2	0	0	0	1
1922584751	m	18	20	27	36	101	0	0	0	0	0	0	0	0	0	0	0	0	0	0	1	0	0	0	0	0	0	0	0	0	0	0	0	0	0
1378016504	f	14	15	27	26	82	19	0	7	1	0	0	0	1	2	0	0	4	2	36	45	0.422222	0	0.155556	0.0222222	0	0	0	0.0222222	0.0444444	0	0	0.0888889	0.0444444	0.8
1736096450	f	21	15	22	31	89	30	3	3	0	3	0	0	6	0	4	1	0	4	54	48	0.625	0.0625	0.0625	0	0.0625	0	0	0.125	0	0.0833333	0.0208333	0	0.0833333	1.125
1769152337	f	18	17	24	29	88	12	0	16	6	1	4	1	3	0	5	2	4	7	61	44	0.272727	0	0.363636	0.136364	0.0227273	0.0909091	0.0227273	0.0681818	0	0.113636	0.0454545	0.0909091	0.159091	1.38636
1841380691	f	14	16	26	31	87	20	0	12	0	5	0	0	2	2	1	0	0	0	42	24	0.833333	0	0.5	0	0.208333	0	0	0.0833333	0.0833333	0.0416667	0	0	0	1.75
1872364774	f	15	17	30	35	97	22	0	12	0	4	1	1	1	0	0	0	3	4	48	56	0.392857	0	0.214286	0	0.0714286	0.0178571	0.0178571	0.0178571	0	0	0	0.0535714	0.0714286	0.857143
2345037275	f	20	13	25	26	84	17	0	8	0	6	1	0	0	0	1	3	4	2	42	28	0.607143	0	0.285714	0	0.214286	0.0357143	0	0	0	0.0357143	0.107143	0.142857	0.0714286	1.5
2108482080	f	16	15	24	29	84	28	0	16	0	2	0	0	5	3	1	3	2	3	63	39	0.717949	0	0.410256	0	0.0512821	0	0	0.128205	0.0769231	0.025641	0.0769231	0.0512821	0.0769231	1.61538
2005539254	f	17	18	19	36	90	12	0	4	0	4	1	0	0	2	0	0	0	0	23	21	0.571429	0	0.190476	0	0.190476	0.047619	0	0	0.0952381	0	0	0	0	1.09524
2151347675	f	17	16	24	25	82	35	3	15	0	5	3	1	6	2	3	3	4	0	80	50	0.7	0.06	0.3	0	0.1	0.06	0.02	0.12	0.04	0.06	0.06	0.08	0	1.6
2389970095	f	15	17	24	27	83	20	0	14	0	3	2	0	2	0	0	0	0	3	44	35	0.571429	0	0.4	0	0.0857143	0.0571429	0	0.0571429	0	0	0	0	0.0857143	1.25714
3007571977	m	8	8	17	19	52	23	5	10	0	5	1	2	0	4	2	2	2	4	60	34	0.676471	0.147059	0.294118	0	0.147059	0.0294118	0.0588235	0	0.117647	0.0588235	0.0588235	0.0588235	0.117647	1.76471
3502672702	m	8	8	22	17	55	4	0	7	0	1	0	0	0	0	0	0	2	2	16	14	0.285714	0	0.5	0	0.0714286	0	0	0	0	0	0	0.142857	0.142857	1.14286
2729311801	m	10	8	11	19	48	18	0	0	0	3	0	0	0	1	1	1	0	0	24	13	1.38462	0	0	0	0.230769	0	0	0	0.0769231	0.0769231	0.0769231	0	0	1.84615
2176001452	m	9	8	16	14	47	15	0	3	0	5	0	0	0	0	1	1	4	1	30	29	0.517241	0	0.103448	0	0.172414	0	0	0	0	0.0344828	0.0344828	0.137931	0.0344828	1.03448
1168841325	m	9	9	16	18	52	22	0	11	0	3	1	2	1	0	6	0	3	3	52	63	0.349206	0	0.174603	0	0.047619	0.015873	0.031746	0.015873	0	0.0952381	0	0.047619	0.047619	0.825397
1885359030	m	8	12	9	25	54	3	0	0	0	0	0	0	1	0	1	3	0	0	8	12	0.25	0	0	0	0	0	0	0.0833333	0	0.0833333	0.25	0	0	0.666667
2006591751	m	11	9	13	21	54	11	0	1	0	0	0	0	0	3	2	1	1	1	20	33	0.333333	0	0.030303	0	0	0	0	0	0.0909091	0.0606061	0.030303	0.030303	0.030303	0.606061
1655879871	m	12	8	12	22	54	1	0	2	0	2	0	0	0	0	0	0	0	0	5	20	0.05	0	0.1	0	0.1	0	0	0	0	0	0	0	0	0.25
1908293975	m	10	9	15	19	53	3	0	2	1	0	0	0	0	1	0	1	1	0	9	22	0.136364	0	0.0909091	0.0454545	0	0	0	0	0.0454545	0	0.0454545	0.0454545	0	0.409091
1455404633	m	9	8	13	21	51	7	0	2	0	1	0	1	0	0	2	1	2	1	17	6	1.16667	0	0.333333	0	0.166667	0	0.166667	0	0	0.333333	0.166667	0.333333	0.166667	2.83333
1625088797	f	9	10	17	20	56	3	0	4	0	0	0	0	0	0	1	0	0	0	8	13	0.230769	0	0.307692	0	0	0	0	0	0	0.0769231	0	0	0	0.615385
1751489731	f	9	10	19	19	57	22	0	13	0	3	0	0	1	1	4	0	4	3	51	25	0.88	0	0.52	0	0.12	0	0	0.04	0.04	0.16	0	0.16	0.12	2.04
1752098021	f	11	12	11	19	53	63	0	12	0	5	0	0	4	0	2	3	0	1	90	23	2.73913	0	0.521739	0	0.217391	0	0	0.173913	0	0.0869565	0.130435	0	0.0434783	3.91304
1763340572	f	12	9	13	23	57	47	3	19	0	6	0	2	0	1	5	5	2	11	101	55	0.854545	0.0545455	0.345454	0	0.109091	0	0.0363636	0	0.0181818	0.0909091	0.0909091	0.0363636	0.2	1.83636
1768090422	f	11	8	11	19	49	9	0	9	0	6	0	0	0	3	3	1	2	7	40	48	0.1875	0	0.1875	0	0.125	0	0	0	0.0625	0.0625	0.0208333	0.0416667	0.145833	0.833333
1780045712	f	10	8	11	16	45	60	2	35	3	14	9	6	4	1	11	5	6	5	161	67	0.895522	0.0298507	0.522388	0.0447761	0.208955	0.134328	0.0895522	0.0597015	0.0149254	0.164179	0.0746269	0.0895522	0.0746269	2.40299
1848171535	f	11	10	14	19	54	24	0	17	0	3	1	2	0	0	5	6	5	5	68	35	0.685714	0	0.485714	0	0.0857143	0.0285714	0.0571429	0	0	0.142857	0.171429	0.142857	0.142857	1.94286
1863833780	f	10	9	15	21	55	6	0	11	0	0	0	0	0	0	0	1	0	0	18	15	0.4	0	0.733333	0	0	0	0	0	0	0	0.0666667	0	0	1.2
1899409433	f	9	9	10	17	45	9	0	5	0	3	0	0	2	0	0	1	2	0	22	36	0.25	0	0.138889	0	0.0833333	0	0	0.0555556	0	0	0.0277778	0.0555556	0	0.611111
1976877533	f	13	9	15	15	52	9	2	2	0	0	1	0	0	1	0	1	2	0	18	77	0.116883	0.025974	0.025974	0	0	0.012987	0	0	0.012987	0	0.012987	0.025974	0	0.233766
2102267705	f	12	9	14	22	57	25	2	9	4	0	0	0	4	4	2	4	0	0	54	74	0.337838	0.027027	0.121622	0.0540541	0	0	0	0.0540541	0.0540541	0.027027	0.0540541	0	0	0.72973
2154017464	f	12	9	13	18	52	29	0	3	0	0	3	0	0	0	2	2	0	0	39	28	1.03571	0	0.107143	0	0	0.107143	0	0	0	0.0714286	0.0714286	0	0	1.39286
2159540633	f	8	9	18	19	54	10	0	9	0	4	0	0	0	0	3	2	4	0	32	37	0.27027	0	0.243243	0	0.108108	0	0	0	0	0.0810811	0.0540541	0.108108	0	0.864865
2169053460	f	10	8	19	18	55	9	3	3	1	1	2	1	0	0	1	0	0	0	21	16	0.5625	0.1875	0.1875	0.0625	0.0625	0.125	0.0625	0	0	0.0625	0	0	0	1.3125
2754688941	f	11	8	11	20	50	9	0	6	0	0	0	0	0	0	0	4	0	0	19	12	0.75	0	0.5	0	0	0	0	0	0	0	0.333333	0	0	1.58333
3200671734	f	10	11	14	22	57	52	5	27	0	9	4	0	3	5	19	9	8	14	155	183	0.284153	0.0273224	0.147541	0	0.0491803	0.0218579	0	0.0163934	0.0273224	0.103825	0.0491803	0.0437158	0.0765027	0.846994
2279329075	f	8	10	16	16	50	10	0	3	0	1	1	0	0	1	1	3	0	0	20	24	0.416667	0	0.125	0	0.0416667	0.0416667	0	0	0.0416667	0.0416667	0.125	0	0	0.833333
2425848494	f	10	8	19	20	57	6	0	5	0	3	0	1	1	0	2	1	0	0	19	30	0.2	0	0.166667	0	0.1	0	0.0333333	0.0333333	0	0.0666667	0.0333333	0	0	0.633333
1278557680	f	13	8	12	18	51	3	0	1	0	3	0	0	2	0	0	0	4	4	17	9	0.333333	0	0.111111	0	0.333333	0	0	0.222222	0	0	0	0.444444	0.444444	1.88889
1250663077	f	11	8	18	19	56	0	0	0	0	0	0	0	0	1	0	1	0	1	3	12	0	0	0	0	0	0	0	0	0.0833333	0	0.0833333	0	0.0833333	0.25

## Sheet: three months 
id	gender	S_SPS_hs	S_SPS_si	S_SPS_ns	S_SPS_ds	SPS_sum	A	B	C1	C2	C3	C4	C5	C6	C7	C8	D	C9	C10	total	count	A	B	C1	C2	C3	C4	C5	C6	C7	C8	D	C9	C10	total
1820470743	f	18	18	17	32	85	165	10	100	9	33	17	7	13	12	28	13	8	34	449	494	0.334008	0.020243	0.202429	0.018219	0.066802	0.034413	0.01417	0.026316	0.024291	0.05668	0.026316	0.016194	0.068826	0.908907
1585119333	f	21	19	25	37	102	99	7	45	5	13	14	1	10	3	16	5	6	28	252	479	0.206681	0.014614	0.093946	0.010438	0.02714	0.029228	0.002088	0.020877	0.006263	0.033403	0.010438	0.012526	0.058455	0.526096
1043440960	f	19	19	25	33	96	44	0	27	2	11	9	1	1	5	7	6	3	6	122	174	0.252874	0	0.155172	0.011494	0.063218	0.051724	0.005747	0.005747	0.028736	0.04023	0.034483	0.017241	0.034483	0.701149
2009692391	f	17	14	23	28	82	104	12	77	10	36	14	5	13	8	24	14	7	14	338	256	0.40625	0.046875	0.300781	0.039063	0.140625	0.054688	0.019531	0.050781	0.03125	0.09375	0.054688	0.027344	0.054688	1.32031
1959247723	f	16	18	22	31	87	69	5	49	6	24	6	4	8	5	16	7	4	17	220	192	0.359375	0.026042	0.255208	0.03125	0.125	0.03125	0.020833	0.041667	0.026042	0.083333	0.036458	0.020833	0.088542	1.14583
1449637045	f	18	18	30	38	104	87	3	37	4	28	3	5	2	4	13	15	7	19	227	470	0.185106	0.006383	0.078723	0.008511	0.059574	0.006383	0.010638	0.004255	0.008511	0.02766	0.031915	0.014894	0.040426	0.482979
1870841815	f	17	17	24	33	91	54	2	67	6	18	9	3	10	2	19	11	7	7	215	213	0.253521	0.00939	0.314554	0.028169	0.084507	0.042254	0.014085	0.046948	0.00939	0.089202	0.051643	0.032864	0.032864	1.00939
2089004327	f	16	22	26	37	101	79	0	72	7	25	5	4	11	7	16	4	8	7	245	193	0.409326	0	0.373057	0.036269	0.129534	0.025907	0.020725	0.056995	0.036269	0.082902	0.020725	0.041451	0.036269	1.26943
1969441771	f	16	20	21	31	88	95	0	85	2	19	8	7	7	8	12	6	11	4	264	161	0.590062	0	0.52795	0.012422	0.118012	0.049689	0.043478	0.043478	0.049689	0.074534	0.037267	0.068323	0.024845	1.63975
1865527611	f	14	13	27	29	83	58	8	42	3	20	10	2	7	6	8	7	5	12	188	315	0.184127	0.025397	0.133333	0.009524	0.063492	0.031746	0.006349	0.022222	0.019048	0.025397	0.022222	0.015873	0.038095	0.596825
2010224493	m	16	16	21	36	89	30	0	26	0	9	3	0	4	5	10	3	5	4	99	44	0.681818	0	0.590909	0	0.204545	0.068182	0	0.090909	0.113636	0.227273	0.068182	0.113636	0.090909	2.25
1353326917	m	16	10	29	32	87	129	13	85	13	36	34	8	13	14	23	12	9	19	408	695	0.185612	0.018705	0.122302	0.018705	0.051799	0.048921	0.011511	0.018705	0.020144	0.033094	0.017266	0.01295	0.027338	0.58705
1458429152	m	14	16	26	28	84	33	0	24	0	9	3	0	3	4	8	5	6	5	100	138	0.23913	0	0.173913	0	0.065217	0.021739	0	0.021739	0.028986	0.057971	0.036232	0.043478	0.036232	0.724638
2340856691	m	15	11	27	33	86	36	3	20	0	14	2	2	4	3	5	3	6	9	107	126	0.285714	0.02381	0.15873	0	0.111111	0.015873	0.015873	0.031746	0.02381	0.039683	0.02381	0.047619	0.071429	0.849206
2946072095	m	13	17	27	30	87	43	0	19	4	9	0	5	1	2	9	0	2	3	97	250	0.172	0	0.076	0.016	0.036	0	0.02	0.004	0.008	0.036	0	0.008	0.012	0.388
1213625653	m	16	19	26	34	95	24	3	11	0	3	0	0	4	0	2	1	2	3	53	33	0.727273	0.090909	0.333333	0	0.090909	0	0	0.121212	0	0.060606	0.030303	0.060606	0.090909	1.60606
1868091755	m	13	12	29	31	85	20	0	7	0	4	0	1	6	0	6	0	3	10	57	87	0.229885	0	0.08046	0	0.045977	0	0.011494	0.068966	0	0.068966	0	0.034483	0.114943	0.655172
1919792631	m	14	13	26	32	85	12	0	10	5	3	0	1	2	5	6	2	1	1	48	31	0.387097	0	0.322581	0.16129	0.096774	0	0.032258	0.064516	0.16129	0.193548	0.064516	0.032258	0.032258	1.54839
1220021434	m	22	21	24	35	102	15	0	13	0	4	0	0	2	0	2	1	0	0	37	18	0.833333	0	0.722222	0	0.222222	0	0	0.111111	0	0.111111	0.055556	0	0	2.05556
1922584751	m	18	20	27	36	101	0	0	0	0	0	0	0	0	0	1	0	0	1	2	11	0	0	0	0	0	0	0	0	0	0.090909	0	0	0.090909	0.181818
1378016504	f	14	15	27	26	82	28	0	12	1	7	1	1	6	2	5	1	4	10	78	117	0.239316	0	0.102564	0.008547	0.059829	0.008547	0.008547	0.051282	0.017094	0.042735	0.008547	0.034188	0.08547	0.666667
1736096450	f	21	15	22	31	89	53	6	25	0	9	4	0	7	1	6	2	0	9	122	156	0.339744	0.038462	0.160256	0	0.057692	0.025641	0	0.044872	0.00641	0.038462	0.012821	0	0.057692	0.782051
1769152337	f	18	17	24	29	88	27	5	34	6	12	8	1	7	0	12	5	4	18	139	127	0.212598	0.03937	0.267717	0.047244	0.094488	0.062992	0.007874	0.055118	0	0.094488	0.03937	0.031496	0.141732	1.09449
1841380691	f	14	16	26	31	87	61	0	35	0	16	1	1	3	5	10	3	6	2	143	96	0.635417	0	0.364583	0	0.166667	0.010417	0.010417	0.03125	0.052083	0.104167	0.03125	0.0625	0.020833	1.48958
1872364774	f	15	17	30	35	97	36	0	17	2	5	1	3	4	4	6	1	8	15	102	119	0.302521	0	0.142857	0.016807	0.042017	0.008403	0.02521	0.033613	0.033613	0.05042	0.008403	0.067227	0.12605	0.857143
2345037275	f	20	13	25	26	84	20	3	20	0	9	1	2	1	1	6	5	4	8	80	74	0.27027	0.040541	0.27027	0	0.121622	0.013514	0.027027	0.013514	0.013514	0.081081	0.067568	0.054054	0.108108	1.08108
2108482080	f	16	15	24	29	84	40	0	22	0	8	1	0	5	5	1	5	2	3	92	111	0.36036	0	0.198198	0	0.072072	0.009009	0	0.045045	0.045045	0.009009	0.045045	0.018018	0.027027	0.828829
2005539254	f	17	18	19	36	90	21	0	14	0	7	1	0	5	2	0	7	0	10	67	80	0.2625	0	0.175	0	0.0875	0.0125	0	0.0625	0.025	0	0.0875	0	0.125	0.8375
2151347675	f	17	16	24	25	82	64	6	24	1	12	13	2	7	4	8	5	4	3	153	106	0.603774	0.056604	0.226415	0.009434	0.113208	0.122642	0.018868	0.066038	0.037736	0.075472	0.04717	0.037736	0.028302	1.4434
2389970095	f	15	17	24	27	83	42	0	37	3	9	4	1	8	1	9	2	0	12	128	113	0.371681	0	0.327434	0.026549	0.079646	0.035398	0.00885	0.070796	0.00885	0.079646	0.017699	0	0.106195	1.13274
3007571977	m	8	8	17	19	52	52	5	35	5	26	2	4	5	6	14	6	6	11	177	150	0.346667	0.033333	0.233333	0.033333	0.173333	0.013333	0.026667	0.033333	0.04	0.093333	0.04	0.04	0.073333	1.18
3502672702	m	8	8	22	17	55	64	3	36	0	14	4	0	0	3	14	3	7	9	157	155	0.412903	0.019355	0.232258	0	0.090323	0.025806	0	0	0.019355	0.090323	0.019355	0.045161	0.058065	1.0129
2729311801	m	10	8	11	19	48	39	0	7	3	8	0	2	4	2	4	4	0	3	76	82	0.47561	0	0.085366	0.036585	0.097561	0	0.02439	0.04878	0.02439	0.04878	0.04878	0	0.036585	0.926829
2176001452	m	9	8	16	14	47	31	0	12	0	11	3	0	1	1	3	1	4	6	73	117	0.264957	0	0.102564	0	0.094017	0.025641	0	0.008547	0.008547	0.025641	0.008547	0.034188	0.051282	0.623932
1168841325	m	9	9	16	18	52	43	0	27	0	6	1	3	3	1	13	3	4	5	109	133	0.323308	0	0.203008	0	0.045113	0.007519	0.022556	0.022556	0.007519	0.097744	0.022556	0.030075	0.037594	0.819549
1885359030	m	8	12	9	25	54	13	0	21	0	6	1	0	4	3	4	3	2	6	63	91	0.142857	0	0.230769	0	0.065934	0.010989	0	0.043956	0.032967	0.043956	0.032967	0.021978	0.065934	0.692308
2006591751	m	11	9	13	21	54	15	0	2	0	2	0	0	0	3	4	3	3	1	33	91	0.164835	0	0.021978	0	0.021978	0	0	0	0.032967	0.043956	0.032967	0.032967	0.010989	0.362637
1655879871	m	12	8	12	22	54	14	0	4	0	4	1	0	0	1	1	0	0	5	30	49	0.285714	0	0.081633	0	0.081633	0.020408	0	0	0.020408	0.020408	0	0	0.102041	0.612245
1908293975	m	10	9	15	19	53	21	0	3	1	3	1	0	0	1	2	3	1	3	39	78	0.269231	0	0.038462	0.012821	0.038462	0.012821	0	0	0.012821	0.025641	0.038462	0.012821	0.038462	0.5
1455404633	m	9	8	13	21	51	10	0	5	0	7	1	1	1	0	5	2	2	1	35	16	0.625	0	0.3125	0	0.4375	0.0625	0.0625	0.0625	0	0.3125	0.125	0.125	0.0625	2.1875
1625088797	f	9	10	17	20	56	13	2	12	0	7	2	1	4	3	5	3	0	3	55	57	0.22807	0.035088	0.210526	0	0.122807	0.035088	0.017544	0.070175	0.052632	0.087719	0.052632	0	0.052632	0.964912
1751489731	f	9	10	19	19	57	51	3	32	0	9	0	1	6	5	9	1	4	5	126	55	0.927273	0.054545	0.581818	0	0.163636	0	0.018182	0.109091	0.090909	0.163636	0.018182	0.072727	0.090909	2.29091
1752098021	f	11	12	11	19	53	73	3	21	0	8	1	1	8	2	5	5	4	5	136	74	0.986486	0.040541	0.283784	0	0.108108	0.013514	0.013514	0.108108	0.027027	0.067568	0.067568	0.054054	0.067568	1.83784
1763340572	f	12	9	13	23	57	116	3	52	6	10	4	4	13	4	13	8	5	18	256	146	0.794521	0.020548	0.356164	0.041096	0.068493	0.027397	0.027397	0.089041	0.027397	0.089041	0.054795	0.034247	0.123288	1.75343
1768090422	f	11	8	11	19	49	38	0	33	0	8	1	2	7	3	7	2	4	9	114	208	0.182692	0	0.158654	0	0.038462	0.004808	0.009615	0.033654	0.014423	0.033654	0.009615	0.019231	0.043269	0.548077
1780045712	f	10	8	11	16	45	84	2	57	3	18	10	7	7	6	16	7	9	11	237	151	0.556291	0.013245	0.377483	0.019868	0.119205	0.066225	0.046358	0.046358	0.039735	0.10596	0.046358	0.059603	0.072848	1.56954
1848171535	f	11	10	14	19	54	38	3	27	1	7	4	2	0	4	8	7	5	7	113	93	0.408602	0.032258	0.290323	0.010753	0.075269	0.043011	0.021505	0	0.043011	0.086022	0.075269	0.053763	0.075269	1.21505
1863833780	f	10	9	15	21	55	16	0	20	1	3	4	1	1	0	6	3	0	1	56	52	0.307692	0	0.384615	0.019231	0.057692	0.076923	0.019231	0.019231	0	0.115385	0.057692	0	0.019231	1.07692
1899409433	f	9	9	10	17	45	15	0	10	4	4	0	1	5	0	0	1	2	5	47	106	0.141509	0	0.09434	0.037736	0.037736	0	0.009434	0.04717	0	0	0.009434	0.018868	0.04717	0.443396
1976877533	f	13	9	15	15	52	26	2	11	4	5	1	0	2	1	3	4	3	2	64	256	0.101563	0.007813	0.042969	0.015625	0.019531	0.003906	0	0.007813	0.003906	0.011719	0.015625	0.011719	0.007813	0.25
2102267705	f	12	9	14	22	57	48	5	32	5	10	10	0	4	6	9	9	3	7	148	239	0.200837	0.020921	0.133891	0.020921	0.041841	0.041841	0	0.016736	0.025105	0.037657	0.037657	0.012552	0.029289	0.619247
2154017464	f	12	9	13	18	52	41	0	6	2	8	6	1	1	0	3	2	2	3	75	83	0.493976	0	0.072289	0.024096	0.096386	0.072289	0.012048	0.012048	0	0.036145	0.024096	0.024096	0.036145	0.903614
2159540633	f	8	9	18	19	54	36	0	37	0	10	7	2	1	9	9	6	4	3	124	150	0.24	0	0.246667	0	0.066667	0.046667	0.013333	0.006667	0.06	0.06	0.04	0.026667	0.02	0.826667
2169053460	f	10	8	19	18	55	28	3	12	1	8	2	1	6	4	6	0	1	0	72	63	0.444444	0.047619	0.190476	0.015873	0.126984	0.031746	0.015873	0.095238	0.063492	0.095238	0	0.015873	0	1.14286
2754688941	f	11	8	11	20	50	23	0	13	0	5	1	0	0	0	3	4	6	1	56	40	0.575	0	0.325	0	0.125	0.025	0	0	0	0.075	0.1	0.15	0.025	1.4
3200671734	f	10	11	14	22	57	95	5	89	0	21	12	1	10	19	30	14	12	28	336	490	0.193878	0.010204	0.181633	0	0.042857	0.02449	0.002041	0.020408	0.038776	0.061224	0.028571	0.02449	0.057143	0.685714
2279329075	f	8	10	16	16	50	17	0	11	0	3	1	0	2	1	4	3	2	0	44	64	0.265625	0	0.171875	0	0.046875	0.015625	0	0.03125	0.015625	0.0625	0.046875	0.03125	0	0.6875
2425848494	f	10	8	19	20	57	21	0	9	0	3	0	1	1	0	3	3	2	5	48	72	0.291667	0	0.125	0	0.041667	0	0.013889	0.013889	0	0.041667	0.041667	0.027778	0.069444	0.666667
1278557680	f	13	8	12	18	51	14	0	11	0	6	0	0	7	2	2	2	4	6	54	29	0.482759	0	0.37931	0	0.206897	0	0	0.241379	0.068966	0.068966	0.068966	0.137931	0.206897	1.86207
1250663077	f	11	8	18	19	56	27	9	3	0	0	2	1	4	2	4	3	0	2	57	47	0.574468	0.191489	0.06383	0	0	0.042553	0.021277	0.085106	0.042553	0.085106	0.06383	0	0.042553	1.21277

## Sheet: overall
id	gender	S_SPS_hs	S_SPS_si	S_SPS_ns	S_SPS_ds	SPS_sum	overall
1820470743	f	18	18	17	32	85	0.357341
1585119333	f	21	19	25	37	102	0.180593
1043440960	f	19	19	25	33	96	0.189427
2009692391	f	17	14	23	28	82	0.363372
1959247723	f	16	18	22	31	87	0.253906
1449637045	f	18	18	30	38	104	0.128257
1870841815	f	17	17	24	33	91	0.349624
2089004327	f	16	22	26	37	101	0.404255
1969441771	f	16	20	21	31	88	0.357843
1865527611	f	14	13	27	29	83	0.15443
2010224493	m	16	16	21	36	89	0.402985
1353326917	m	16	10	29	32	87	0.297468
1458429152	m	14	16	26	28	84	0.1625
2340856691	m	15	11	27	33	86	0.27907
2946072095	m	13	17	27	30	87	0.113553
1213625653	m	16	19	26	34	95	0.210526
1868091755	m	13	12	29	31	85	0.138298
1919792631	m	14	13	26	32	85	0.28125
1220021434	m	22	21	24	35	102	0.28
1922584751	m	18	20	27	36	101	0.083333
1378016504	f	14	15	27	26	82	0.146552
1736096450	f	21	15	22	31	89	0.20297
1769152337	f	18	17	24	29	88	0.229299
1841380691	f	14	16	26	31	87	0.322034
1872364774	f	15	17	30	35	97	0.130952
2345037275	f	20	13	25	26	84	0.231481
2108482080	f	16	15	24	29	84	0.18254
2005539254	f	17	18	19	36	90	0.25
2151347675	f	17	16	24	25	82	0.28
2389970095	f	15	17	24	27	83	0.180645
3007571977	m	8	8	17	19	52	0.355731
3502672702	m	8	8	22	17	55	0.303965
2729311801	m	10	8	11	19	48	0.352941
2176001452	m	9	8	16	14	47	0.128205
1168841325	m	9	9	16	18	52	0.18
1885359030	m	8	12	9	25	54	0.131944
2006591751	m	11	9	13	21	54	0.087719
1655879871	m	12	8	12	22	54	0.123077
1908293975	m	10	9	15	19	53	0.137097
1455404633	m	9	8	13	21	51	0.368421
1625088797	f	9	10	17	20	56	0.3
1751489731	f	9	10	19	19	57	0.370968
1752098021	f	11	12	11	19	53	0.369792
1763340572	f	12	9	13	23	57	0.438272
1768090422	f	11	8	11	19	49	0.15
1780045712	f	10	8	11	16	45	0.373786
1848171535	f	11	10	14	19	54	0.241379
1863833780	f	10	9	15	21	55	0.180556
1899409433	f	9	9	10	17	45	0.16129
1976877533	f	13	9	15	15	52	0.092643
2102267705	f	12	9	14	22	57	0.169713
2154017464	f	12	9	13	18	52	0.215517
2159540633	f	8	9	18	19	54	0.245
2169053460	f	10	8	19	18	55	0.2
2754688941	f	11	8	11	20	50	0.186441
3200671734	f	10	11	14	22	57	0.257009
2279329075	f	8	10	16	16	50	0.102564
2425848494	f	10	8	19	20	57	0.111111
1278557680	f	13	8	12	18	51	0.323529
1250663077	f	11	8	18	19	56	0.230769
