# Supplementary material for: Creating a Chinese suicide dictionary for identifying suicide risk on social media
Source: PeerJ. 2015 Dec 15;3:e1455. doi: 10.7717/peerj.1455 (PMC4690390; doi:10.7717/peerj.1455)
Supplement: Supplemental Information 1 [file peerj-03-1455-s001.zip › Expert ratings.xlsx]

## Sheet: one week
Users	A	B	C1	C2	C3	C4	C5	C6	C7	C8	D	C9	C10	total
1	1	1	2	1	2	1	1	3	1	1	3	1	1	19
	1	1	2	1	2	1	1	4	1	1	3	1	1	20
	1	1	1	1	2	1	1	3	1	1	3	1	1	18
Mean	1	1	1.66667	1	2	1	1	3.33333	1	1	3	1	1	19
总	3	3	5	3	6	3	3	10	3	3	9	3	3	57
2	1	1	1	1	1	6	1	1	1	1	2	1	1	19
	1	1	1	1	1	6	1	1	1	1	2	1	1	19
	1	1	1	1	1	6	1	1	1	1	2	1	1	19
Mean	1	1	1	1	1	6	1	1	1	1	2	1	1	19
总	3	3	3	3	3	18	3	3	3	3	6	3	3	57
3	1	1	1	1	1	1	1	1	1	1	1	1	1	13
	1	1	2	1	1	1	1	1	1	1	1	1	1	14
	1	1	1	1	1	1	1	1	1	1	1	1	1	13
Mean	1	1	1.33333	1	1	1	1	1	1	1	1	1	1	13.3333
总	3	3	4	3	3	3	3	3	3	3	3	3	3	40
4	1	1	1	1	1	1	1	1	1	1	1	1	1	13
	1	1	1	1	1	1	1	1	1	1	1	1	1	13
	1	1	1	1	1	1	1	1	1	1	1	1	1	13
Mean	1	1	1	1	1	1	1	1	1	1	1	1	1	13
总	3	3	3	3	3	3	3	3	3	3	3	3	3	39
5	1	1	1	1	1	1	1	1	1	1	1	1	1	13
	1	1	1	1	1	1	1	1	1	1	1	1	1	13
	1	1	1	1	1	1	1	1	1	1	1	1	1	13
Mean	1	1	1	1	1	1	1	1	1	1	1	1	1	13
总	3	3	3	3	3	3	3	3	3	3	3	3	3	39
6	1	1	1	1	1	1	1	1	1	1	1	1	2	14
	1	1	1	1	1	1	1	1	1	1	1	1	2	14
	1	1	1	1	1	1	1	1	1	1	1	1	2	14
Mean	1	1	1	1	1	1	1	1	1	1	1	1	2	14
总	3	3	3	3	3	3	3	3	3	3	3	3	6	42
7	1	1	2	1	1	1	1	2	2	1	2	1	1	17
	1	1	3	1	1	1	1	1	2	1	2	1	1	17
	1	1	3	1	1	1	1	2	3	1	2	1	1	19
Mean	1	1	2.66667	1	1	1	1	1.66667	2.33333	1	2	1	1	17.6667
总	3	3	8	3	3	3	3	5	7	3	6	3	3	53
8	1	1	1	1	1	1	1	2	1	1	1	1	1	14
	1	1	1	1	1	1	1	2	1	1	2	1	1	15
	1	1	1	1	1	1	1	2	1	1	1	1	1	14
Mean	1	1	1	1	1	1	1	2	1	1	1.33333	1	1	14.3333
总	3	3	3	3	3	3	3	6	3	3	4	3	3	43
9	1	1	2	1	1	2	3	1	1	1	2	1	1	18
	1	1	2	1	1	2	3	1	1	1	2	1	1	18
	1	1	3	1	1	2	3	3	1	1	2	1	1	21
Mean	1	1	2.33333	1	1	2	3	1.66667	1	1	2	1	1	19
总	3	3	7	3	3	6	9	5	3	3	6	3	3	57
10	1	1	2	1	1	1	1	1	1	1	1	1	1	14
	1	1	3	1	1	1	1	1	1	1	2	1	1	16
	1	1	2	1	1	1	3	3	1	1	2	1	1	19
Mean	1	1	2.33333	1	1	1	1.66667	1.66667	1	1	1.66667	1	1	16.3333
总	3	3	7	3	3	3	5	5	3	3	5	3	3	49
11	1	1	2	1	1	1	1	1	1	1	1	1	1	14
	1	1	2	1	2	1	1	2	2	1	1	1	1	17
	1	1	3	1	1	1	1	1	1	1	1	1	1	15
Mean	1	1	2.33333	1	1.33333	1	1	1.33333	1.33333	1	1	1	1	15.3333
总	3	3	7	3	4	3	3	4	4	3	3	3	3	46
12	1	1	1	1	1	1	1	1	1	1	1	1	1	13
	1	1	1	1	1	1	1	1	1	1	1	1	2	14
	1	1	1	1	1	1	1	1	1	1	1	1	1	13
Mean	1	1	1	1	1	1	1	1	1	1	1	1	1.33333	13.3333
总	3	3	3	3	3	3	3	3	3	3	3	3	4	40
13	1	1	1	1	1	1	1	1	1	1	1	1	1	13
	1	1	1	1	1	1	1	1	1	1	1	1	1	13
	1	1	1	1	1	1	1	2	1	1	1	1	1	14
Mean	1	1	1	1	1	1	1	1.33333	1	1	1	1	1	13.3333
总	3	3	3	3	3	3	3	4	3	3	3	3	3	40
14	1	1	1	1	1	1	1	1	1	1	1	1	2	14
	1	1	1	1	1	1	1	1	1	1	2	1	1	14
	1	1	1	1	1	1	1	1	1	1	1	1	1	13
Mean	1	1	1	1	1	1	1	1	1	1	1.33333	1	1.33333	13.6667
总	3	3	3	3	3	3	3	3	3	3	4	3	4	41
15	1	1	1	1	1	1	1	1	1	1	1	1	1	13
	1	1	1	1	2	1	2	1	1	1	1	1	1	15
	1	1	1	1	1	1	1	1	1	1	1	1	1	13
Mean	1	1	1	1	1.33333	1	1.33333	1	1	1	1	1	1	13.6667
总	3	3	3	3	4	3	4	3	3	3	3	3	3	41
16	1	1	1	1	1	1	1	1	1	1	1	1	1	13
	1	1	1	1	1	1	1	1	1	1	1	1	1	13
	1	1	1	1	1	1	1	1	1	1	1	1	1	13
Mean	1	1	1	1	1	1	1	1	1	1	1	1	1	13
总	3	3	3	3	3	3	3	3	3	3	3	3	3	39
17	1	1	1	1	1	1	1	1	1	1	1	1	2	14
	1	1	1	1	1	1	1	1	1	1	1	1	3	15
	1	1	1	1	1	1	1	1	1	1	1	1	3	15
Mean	1	1	1	1	1	1	1	1	1	1	1	1	2.66667	14.6667
总	3	3	3	3	3	3	3	3	3	3	3	3	8	44
18	1	1	1	1	1	1	1	1	1	1	1	1	1	13
	1	1	1	1	1	1	1	1	1	1	1	1	1	13
	1	1	1	1	1	1	1	1	1	1	1	1	1	13
Mean	1	1	1	1	1	1	1	1	1	1	1	1	1	13
总	3	3	3	3	3	3	3	3	3	3	3	3	3	39
19	1	1	1	1	1	1	1	1	1	1	1	1	1	13
	1	1	1	1	1	1	1	1	1	1	1	1	1	13
	1	1	1	1	1	1	1	1	1	1	1	1	1	13
Mean	1	1	1	1	1	1	1	1	1	1	1	1	1	13
总	3	3	3	3	3	3	3	3	3	3	3	3	3	39
20	1	1	1	1	1	1	1	1	1	1	1	1	1	13
	1	1	1	1	1	1	1	1	1	1	1	1	1	13
	1	1	1	1	1	1	1	1	1	1	1	1	1	13
Mean	1	1	1	1	1	1	1	1	1	1	1	1	1	13
总	3	3	3	3	3	3	3	3	3	3	3	3	3	39
21	1	1	1	1	1	1	1	1	1	1	1	1	1	13
	1	1	1	1	1	1	1	1	1	1	1	1	2	14
	1	1	1	1	1	1	1	1	1	1	1	1	1	13
Mean	1	1	1	1	1	1	1	1	1	1	1	1	1.33333	13.3333
总	3	3	3	3	3	3	3	3	3	3	3	3	4	40
22	1	1	1	1	1	2	1	1	1	1	1	1	1	14
	1	1	1	1	1	2	1	1	1	1	1	1	1	14
	1	1	1	1	1	2	1	1	1	1	1	1	1	14
Mean	1	1	1	1	1	2	1	1	1	1	1	1	1	14
总	3	3	3	3	3	6	3	3	3	3	3	3	3	42
23	1	1	1	1	1	1	2	1	1	1	1	1	2	15
	1	1	1	1	1	1	2	2	1	1	1	1	2	16
	1	1	1	1	1	1	1	1	1	2	1	1	1	14
Mean	1	1	1	1	1	1	1.66667	1.33333	1	1.33333	1	1	1.66667	15
总	3	3	3	3	3	3	5	4	3	4	3	3	5	45
24	1	1	1	1	1	1	1	1	1	1	1	1	1	13
	1	1	1	1	1	1	1	1	1	1	1	1	1	13
	1	1	1	1	1	1	1	1	1	1	1	1	1	13
Mean	1	1	1	1	1	1	1	1	1	1	1	1	1	13
总	3	3	3	3	3	3	3	3	3	3	3	3	3	39
25	1	1	1	1	1	1	1	1	1	1	1	1	2	14
	1	1	1	1	1	1	1	1	1	1	1	1	3	15
	1	1	2	1	1	1	1	1	1	1	1	1	3	16
Mean	1	1	1.33333	1	1	1	1	1	1	1	1	1	2.66667	15
总	3	3	4	3	3	3	3	3	3	3	3	3	8	45
26	1	1	1	1	1	1	1	1	1	1	1	1	1	13
	1	1	1	1	1	1	1	1	1	1	1	1	1	13
	1	1	1	1	1	1	1	1	1	1	1	1	1	13
Mean	1	1	1	1	1	1	1	1	1	1	1	1	1	13
总	3	3	3	3	3	3	3	3	3	3	3	3	3	39
27	1	1	1	1	1	1	1	1	1	1	1	1	2	14
	1	1	2	1	1	1	1	1	1	1	1	1	1	14
	1	1	1	1	1	1	1	1	1	1	1	1	1	13
Mean	1	1	1.33333	1	1	1	1	1	1	1	1	1	1.33333	13.6667
总	3	3	4	3	3	3	3	3	3	3	3	3	4	41
28	1	1	1	1	1	1	1	1	1	1	1	1	1	13
	1	1	2	1	1	1	1	1	1	1	1	1	2	15
	1	1	2	1	1	1	1	1	1	1	1	1	1	14
Mean	1	1	1.66667	1	1	1	1	1	1	1	1	1	1.33333	14
总	3	3	5	3	3	3	3	3	3	3	3	3	4	42
29	1	1	2	1	1	2	1	1	1	1	1	1	1	15
	1	1	3	1	1	1	1	1	1	1	2	1	1	16
	1	1	2	1	1	1	1	1	1	1	2	1	1	15
Mean	1	1	2.33333	1	1	1.33333	1	1	1	1	1.66667	1	1	15.3333
总	3	3	7	3	3	4	3	3	3	3	5	3	3	46
30	1	1	1	1	1	1	1	1	1	1	1	1	1	13
	1	1	1	1	1	1	1	1	1	1	1	1	2	14
	1	1	1	1	1	1	1	1	1	1	1	1	2	14
Mean	1	1	1	1	1	1	1	1	1	1	1	1	1.66667	13.6667
总	3	3	3	3	3	3	3	3	3	3	3	3	5	41
1	1	1	1	1	1	1	1	1	1	1	2	1	1	14
	1	1	2	1	1	1	1	2	1	1	2	1	1	16
	1	1	3	1	1	1	1	1	1	1	2	1	1	16
Mean	1	1	2	1	1	1	1	1.33333	1	1	2	1	1	15.3333
总	3	3	6	3	3	3	3	4	3	3	6	3	3	46
1	1	1	1	1	1	1	1	1	1	1	2	1	1	14
	1	1	1	1	1	1	1	1	1	1	1	1	1	13
	1	1	1	1	1	1	1	1	1	1	1	1	1	13
Mean	1	1	1	1	1	1	1	1	1	1	1.33333	1	1	13.3333
总	3	3	3	3	3	3	3	3	3	3	4	3	3	40
1	1	1	1	1	1	1	1	1	1	1	2	1	1	14
	1	1	2	1	1	1	1	2	1	1	1	1	1	15
	1	1	2	1	1	1	1	1	1	1	1	1	1	14
Mean	1	1	1.66667	1	1	1	1	1.33333	1	1	1.33333	1	1	14.3333
总	3	3	5	3	3	3	3	4	3	3	4	3	3	43
1	1	1	1	1	1	1	1	1	1	1	1	1	1	13
	1	1	1	1	1	1	1	2	1	1	1	1	2	15
	1	1	1	1	1	1	1	1	1	1	1	1	2	14
Mean	1	1	1	1	1	1	1	1.33333	1	1	1	1	1.66667	14
总	3	3	3	3	3	3	3	4	3	3	3	3	5	42
1	1	1	1	1	1	1	1	1	1	1	1	1	1	13
	1	1	1	1	1	1	1	1	1	1	2	1	2	15
	1	1	1	1	1	1	1	2	1	1	1	1	1	14
Mean	1	1	1	1	1	1	1	1.33333	1	1	1.33333	1	1.33333	14
总	3	3	3	3	3	3	3	4	3	3	4	3	4	42
1	1	1	1	1	1	1	1	1	1	1	1	1	1	13
	1	1	1	1	1	1	1	1	1	1	1	1	1	13
	1	1	1	1	1	1	1	1	1	1	1	1	1	13
Mean	1	1	1	1	1	1	1	1	1	1	1	1	1	13
总	3	3	3	3	3	3	3	3	3	3	3	3	3	39
1	1	1	1	1	1	1	1	1	1	1	1	1	1	13
	1	1	1	1	1	1	1	1	1	1	1	1	1	13
	1	1	1	1	1	1	1	1	1	1	1	1	1	13
Mean	1	1	1	1	1	1	1	1	1	1	1	1	1	13
总	3	3	3	3	3	3	3	3	3	3	3	3	3	39
1	1	1	1	1	1	1	1	1	1	1	1	1	1	13
	1	1	1	1	1	1	1	1	1	1	1	1	1	13
	1	1	1	1	1	1	1	1	1	1	1	1	1	13
Mean	1	1	1	1	1	1	1	1	1	1	1	1	1	13
总	3	3	3	3	3	3	3	3	3	3	3	3	3	39
1	1	1	1	1	1	1	1	1	1	1	1	1	1	13
	1	1	1	1	1	1	1	1	1	1	1	1	1	13
	1	1	1	1	1	1	1	1	1	1	1	1	1	13
Mean	1	1	1	1	1	1	1	1	1	1	1	1	1	13
总	3	3	3	3	3	3	3	3	3	3	3	3	3	39
1	1	1	1	1	1	1	1	1	1	1	1	1	1	13
	1	1	1	1	1	1	1	1	1	1	1	1	1	13
	1	1	1	1	1	1	1	1	1	1	1	1	1	13
Mean	1	1	1	1	1	1	1	1	1	1	1	1	1	13
总	3	3	3	3	3	3	3	3	3	3	3	3	3	39
1	1	1	1	1	1	1	1	1	1	1	1	1	1	13
	1	1	1	1	1	1	1	1	1	1	1	1	1	13
	1	1	1	1	1	1	1	1	1	1	1	1	1	13
Mean	1	1	1	1	1	1	1	1	1	1	1	1	1	13
总	3	3	3	3	3	3	3	3	3	3	3	3	3	39
1	1	1	1	1	1	1	1	1	1	1	1	1	1	13
	1	1	2	1	1	1	1	1	1	1	2	1	2	16
	1	1	1	1	1	1	1	1	1	1	2	1	1	14
Mean	1	1	1.33333	1	1	1	1	1	1	1	1.66667	1	1.33333	14.3333
总	3	3	4	3	3	3	3	3	3	3	5	3	4	43
1	1	1	1	1	1	1	1	1	1	1	2	1	1	14
	1	1	1	1	1	1	1	1	1	1	2	1	2	15
	1	1	1	1	1	1	2	1	1	1	1	1	1	14
Mean	1	1	1	1	1	1	1.33333	1	1	1	1.66667	1	1.33333	14.3333
总	3	3	3	3	3	3	4	3	3	3	5	3	4	43
1	1	1	1	1	1	1	1	1	1	1	1	1	1	13
	1	1	1	1	2	1	1	1	1	1	1	1	1	14
	1	1	2	1	1	1	1	1	1	1	1	1	1	14
Mean	1	1	1.33333	1	1.33333	1	1	1	1	1	1	1	1	13.6667
总	3	3	4	3	4	3	3	3	3	3	3	3	3	41
1	1	1	1	1	1	1	1	1	1	1	2	1	1	14
	1	1	1	1	1	1	1	2	1	1	1	1	1	14
	1	1	1	1	1	1	1	1	1	1	1	1	1	13
Mean	1	1	1	1	1	1	1	1.33333	1	1	1.33333	1	1	13.6667
总	3	3	3	3	3	3	3	4	3	3	4	3	3	41
1	1	1	2	1	1	1	1	1	1	1	2	1	1	15
	1	1	1	1	1	1	1	1	1	1	2	1	2	15
	1	1	1	1	1	1	1	1	1	1	2	1	2	15
Mean	1	1	1.33333	1	1	1	1	1	1	1	2	1	1.66667	15
总	3	3	4	3	3	3	3	3	3	3	6	3	5	45
1	1	1	1	1	1	1	1	1	1	1	2	1	1	14
	1	1	1	1	1	1	1	1	1	1	2	1	1	14
	1	1	1	1	1	1	1	1	1	1	1	1	1	13
Mean	1	1	1	1	1	1	1	1	1	1	1.66667	1	1	13.6667
总	3	3	3	3	3	3	3	3	3	3	5	3	3	41
1	1	1	2	1	1	1	1	1	1	1	1	1	1	14
	1	1	3	1	1	1	1	1	1	1	1	1	1	15
	1	1	2	1	1	1	1	1	1	1	2	1	1	15
Mean	1	1	2.33333	1	1	1	1	1	1	1	1.33333	1	1	14.6667
总	3	3	7	3	3	3	3	3	3	3	4	3	3	44
1	1	1	1	1	1	1	1	1	1	1	2	1	1	14
	1	1	1	1	1	1	1	1	1	1	1	1	1	13
	1	1	1	1	1	1	1	1	1	1	1	1	1	13
Mean	1	1	1	1	1	1	1	1	1	1	1.33333	1	1	13.3333
总	3	3	3	3	3	3	3	3	3	3	4	3	3	40
1	1	1	1	1	1	1	1	1	1	1	2	1	2	15
	1	1	2	1	1	1	1	1	1	1	1	1	1	14
	1	1	1	1	1	1	1	1	1	1	1	1	2	14
Mean	1	1	1.33333	1	1	1	1	1	1	1	1.33333	1	1.66667	14.3333
总	4	4	5.33333	4	4	4	4	4	4	4	5.33333	4	6.66667	57.3333
1	1	1	1	1	1	1	1	1	1	1	1	1	1	13
	1	1	1	1	1	1	1	1	1	1	1	1	1	13
	1	1	1	1	1	1	1	1	1	1	1	1	1	13
Mean	1	1	1	1	1	1	1	1	1	1	1	1	1	13
总	3	3	3	3	3	3	3	3	3	3	3	3	3	39
1	1	1	1	1	1	1	1	1	1	1	1	1	1	13
	1	1	1	1	1	1	1	1	1	1	1	1	1	13
	1	1	1	1	1	1	1	1	1	1	1	1	1	13
Mean	1	1	1	1	1	1	1	1	1	1	1	1	1	13
总	3	3	3	3	3	3	3	3	3	3	3	3	3	39
1	1	1	1	1	1	1	1	1	1	1	1	1	1	13
	1	1	1	1	1	1	1	1	1	1	1	1	1	13
	1	1	2	1	1	1	1	1	1	1	1	1	1	14
Mean	1	1	1.33333	1	1	1	1	1	1	1	1	1	1	13.3333
总	3	3	4	3	3	3	3	3	3	3	3	3	3	40
1	1	1	1	1	1	1	1	1	1	1	1	1	1	13
	1	1	1	1	1	1	1	1	1	1	1	1	1	13
	1	1	1	1	1	1	1	1	1	1	1	1	1	13
Mean	1	1	1	1	1	1	1	1	1	1	1	1	1	13
总	3	3	3	3	3	3	3	3	3	3	3	3	3	39
1	1	1	1	1	1	1	1	1	1	1	2	1	1	14
	1	1	1	1	1	1	1	2	1	1	2	1	1	15
	1	1	1	1	1	1	1	1	1	1	3	1	1	15
Mean	1	1	1	1	1	1	1	1.33333	1	1	2.33333	1	1	14.6667
总	3	3	3	3	3	3	3	4	3	3	7	3	3	44
1	1	1	1	1	1	1	1	1	1	1	2	1	1	14
	1	1	1	1	1	1	1	1	1	1	1	1	2	14
	1	1	2	1	1	1	1	1	1	1	1	1	2	15
Mean	1	1	1.33333	1	1	1	1	1	1	1	1.33333	1	1.66667	14.3333
总	3	3	4	3	3	3	3	3	3	3	4	3	5	43
1	1	1	1	1	1	1	1	1	1	1	2	1	1	14
	1	1	1	1	1	1	1	1	1	1	1	1	1	13
	1	1	1	1	1	1	1	1	1	1	1	1	1	13
Mean	1	1	1	1	1	1	1	1	1	1	1.33333	1	1	13.3333
总	3	3	3	3	3	3	3	3	3	3	4	3	3	40
1	1	1	1	1	1	1	1	1	1	1	1	1	1	13
	1	1	1	1	1	1	1	1	1	1	1	1	1	13
	1	1	1	1	1	1	1	1	1	1	1	1	1	13
Mean	1	1	1	1	1	1	1	1	1	1	1	1	1	13
总	3	3	3	3	3	3	3	3	3	3	3	3	3	39
1	1	1	1	1	1	1	1	1	1	1	1	1	1	13
	1	1	1	1	1	1	1	1	1	1	1	1	1	13
	1	1	1	1	1	1	1	1	1	1	1	1	1	13
Mean	1	1	1	1	1	1	1	1	1	1	1	1	1	13
总	3	3	3	3	3	3	3	3	3	3	3	3	3	39
1	1	1	2	1	1	1	1	1	2	1	1	1	1	15
	1	1	2	1	1	1	1	1	2	1	1	1	1	15
	1	1	1	1	1	1	1	1	1	1	1	1	1	13
Mean	1	1	1.66667	1	1	1	1	1	1.66667	1	1	1	1	14.3333
总	3	3	5	3	3	3	3	3	5	3	3	3	3	43

## Sheet: one month
Users	A	B	C1	C2	C3	C4	C5	C6	C7	C8	D	C9	C10	total
1	1	1	3	1	1	1	1	3	1	1	3	1	2	20
	1	1	3	1	2	1	1	4	1	1	2	1	2	21
	1	1	1	1	1	1	1	4	1	1	2	1	1	17
Mean	1	1	2.33333	1	1.33333	1	1	3.66667	1	1	2.33333	1	1.66667	19.3333
总
2	1	1	1	1	1	4	1	1	1	1	2	1	1	17
	1	1	1	1	1	3	1	1	1	1	2	1	1	16
	1	1	1	1	1	4	1	1	1	1	2	1	1	17
Mean	1	1	1	1	1	3.66667	1	1	1	1	2	1	1	16.6667
总
3	1	1	1	1	1	1	1	1	1	1	1	1	1	13
	1	1	2	1	1	1	1	1	1	1	2	1	1	15
	1	1	1	1	1	1	1	1	1	1	2	1	1	14
Mean	1	1	1.33333	1	1	1	1	1	1	1	1.66667	1	1	14
总
4	1	1	2	1	1	1	1	2	1	1	3	1	1	17
	1	1	2	1	1	1	1	3	1	1	2	1	1	17
	1	1	2	1	1	1	1	2	1	1	4	1	1	18
Mean	1	1	2	1	1	1	1	2.33333	1	1	3	1	1	17.3333
总
5	1	1	1	1	1	2	1	3	1	1	2	1	2	18
	1	1	1	1	1	2	1	1	1	1	2	1	2	16
	1	1	1	1	1	2	1	3	1	1	2	1	2	18
Mean	1	1	1	1	1	2	1	2.33333	1	1	2	1	2	17.3333
总
6	1	1	2	1	1	1	1	1	1	2	3	1	2	18
	1	1	2	1	1	1	1	1	1	3	3	1	2	19
	1	1	2	1	1	1	1	1	1	3	2	1	2	18
Mean	1	1	2	1	1	1	1	1	1	2.66667	2.66667	1	2	18.3333
总
7	1	1	2	1	1	2	1	2	2	1	2	1	1	18
	1	1	2	1	1	2	1	2	2	1	2	1	1	18
	1	1	2	1	1	2	1	1	2	1	3	1	1	18
Mean	1	1	2	1	1	2	1	1.66667	2	1	2.33333	1	1	18
总
8	1	1	2	1	2	2	1	3	1	1	2	1	1	19
	1	1	3	1	2	2	1	2	1	1	3	1	1	20
	1	1	2	1	2	2	1	2	1	1	2	1	1	18
Mean	1	1	2.33333	1	2	2	1	2.33333	1	1	2.33333	1	1	19
总
9	1	1	3	1	1	2	2	2	2	1	4	1	1	22
	1	1	3	1	1	3	2	2	2	1	4	1	1	23
	1	1	4	1	1	2	2	2	2	1	5	1	1	24
Mean	1	1	3.33333	1	1	2.33333	2	2	2	1	4.33333	1	1	23
总
10	1	1	2	1	1	3	2	3	2	1	4	1	1	23
	1	1	2	2	2	2	1	3	1	1	3	1	3	23
	1	1	1	1	1	2	1	1	1	1	2	1	1	15
Mean	1	1	1.66667	1.33333	1.33333	2.33333	1.33333	2.33333	1.33333	1	3	1	1.66667	20.3333
总
11	1	1	1	1	1	1	1	1	2	1	1	1	1	14
	1	1	2	1	1	1	2	1	2	1	1	1	1	16
	1	1	3	1	1	1	1	1	1	1	1	1	1	15
Mean	1	1	2	1	1	1	1.33333	1	1.66667	1	1	1	1	15
总
12	1	1	3	1	1	2	1	1	1	1	2	1	1	17
	1	1	3	2	1	3	2	3	1	1	3	1	1	23
	1	1	3	1	1	2	1	2	1	1	2	1	2	19
Mean	1	1	3	1.33333	1	2.33333	1.33333	2	1	1	2.33333	1	1.33333	19.6667
总
13	1	1	1	1	1	1	1	1	1	1	1	1	1	13
	1	1	1	1	1	1	1	1	1	1	1	1	1	13
	1	1	1	1	1	1	1	1	1	2	2	1	1	15
Mean	1	1	1	1	1	1	1	1	1	1.33333	1.33333	1	1	13.6667
总
14	1	1	1	1	1	1	1	2	1	1	2	1	1	15
	1	1	1	1	1	1	2	1	1	1	2	1	2	16
	1	1	1	1	1	1	1	1	1	1	1	1	3	15
Mean	1	1	1	1	1	1	1.33333	1.33333	1	1	1.66667	1	2	15.3333
总
15	1	1	3	2	1	1	1	3	1	1	2	1	1	19
	1	1	2	1	1	1	1	1	1	1	2	1	1	15
	1	1	2	1	2	1	2	1	1	1	2	1	1	17
Mean	1	1	2.33333	1.33333	1.33333	1	1.33333	1.66667	1	1	2	1	1	17
总
16	1	1	1	1	1	1	1	1	1	1	1	1	1	13
	1	1	1	1	1	1	1	1	1	1	1	1	1	13
	1	1	1	1	1	1	1	1	1	1	1	1	1	13
Mean	1	1	1	1	1	1	1	1	1	1	1	1	1	13
总
17	1	1	1	1	1	1	1	1	1	1	1	1	3	15
	1	1	1	1	1	1	1	1	1	1	1	1	4	16
	1	1	2	1	1	1	1	2	1	1	1	1	2	16
Mean	1	1	1.33333	1	1	1	1	1.33333	1	1	1	1	3	15.6667
总
18	1	1	1	1	1	1	2	1	1	1	1	1	1	14
	1	1	1	1	1	1	2	1	1	1	1	1	2	15
	1	1	2	1	1	1	1	1	1	1	1	1	1	14
Mean	1	1	1.33333	1	1	1	1.66667	1	1	1	1	1	1.33333	14.3333
总
19	1	1	1	1	1	1	1	1	1	1	1	1	2	14
	1	1	1	1	1	1	1	1	1	1	1	1	3	15
	1	1	1	1	1	2	1	1	1	1	1	1	1	14
Mean	1	1	1	1	1	1.33333	1	1	1	1	1	1	2	14.3333
总
20	1	1	1	1	1	1	1	1	1	1	1	1	1	13
	1	1	1	1	1	1	1	1	1	1	1	1	1	13
	1	1	1	1	1	1	1	1	1	1	1	1	1	13
Mean	1	1	1	1	1	1	1	1	1	1	1	1	1	13
总
21	1	1	1	1	1	1	1	1	1	1	1	1	2	14
	1	1	1	1	1	1	1	2	1	1	1	1	2	15
	1	1	1	1	1	1	1	1	1	1	1	1	1	13
Mean	1	1	1	1	1	1	1	1.33333	1	1	1	1	1.66667	14
总
22	1	1	1	1	1	1	1	1	1	1	1	1	2	14
	1	1	1	1	1	1	1	2	1	1	2	1	3	17
	1	1	1	1	1	1	1	1	1	1	2	1	3	16
Mean	1	1	1	1	1	1	1	1.33333	1	1	1.66667	1	2.66667	15.6667
总
23	1	1	2	1	1	1	1	1	1	1	2	1	2	16
	1	1	2	1	1	1	1	2	1	1	2	1	2	17
	1	1	2	1	1	1	1	1	1	1	2	1	2	16
Mean	1	1	2	1	1	1	1	1.33333	1	1	2	1	2	16.3333
总
24	1	1	1	1	1	1	1	1	1	1	1	1	1	13
	1	1	2	1	1	1	1	1	1	1	1	1	2	15
	1	1	1	1	1	2	1	2	1	1	1	1	2	16
Mean	1	1	1.33333	1	1	1.33333	1	1.33333	1	1	1	1	1.66667	14.6667
总
25	1	1	2	1	1	2	1	1	1	1	1	1	2	16
	1	1	1	1	1	1	1	1	1	1	1	1	1	13
	1	1	1	1	1	1	1	1	1	1	1	1	1	13
Mean	1	1	1.33333	1	1	1.33333	1	1	1	1	1	1	1.33333	14
总
26	1	1	2	1	1	1	1	1	1	1	1	1	2	15
	1	1	1	1	1	1	2	1	1	1	2	1	2	16
	1	1	2	1	1	1	1	1	1	1	1	1	1	14
Mean	1	1	1.66667	1	1	1	1.33333	1	1	1	1.33333	1	1.66667	15
总
27	1	1	4	1	1	1	1	2	1	1	2	1	1	18
	1	1	2	1	1	1	1	1	1	1	2	1	1	15
	1	1	2	1	1	1	1	1	1	1	2	1	1	15
Mean	1	1	2.66667	1	1	1	1	1.33333	1	1	2	1	1	16
总
28	1	1	1	1	1	1	1	1	1	1	2	1	1	14
	1	1	2	1	1	1	1	1	1	1	1	1	1	14
	1	1	2	1	1	1	1	1	1	1	1	1	1	14
Mean	1	1	1.66667	1	1	1	1	1	1	1	1.33333	1	1	14
总
29	1	1	2	1	2	2	1	1	1	1	2	1	1	17
	1	1	2	1	2	2	1	1	1	1	2	1	1	17
	1	1	2	1	1	2	1	1	1	1	2	1	2	17
Mean	1	1	2	1	1.66667	2	1	1	1	1	2	1	1.33333	17
总
30	1	1	1	1	1	1	1	1	1	1	2	1	1	14
	1	1	2	1	1	1	1	1	1	1	2	1	2	16
	1	1	2	1	1	1	1	1	1	1	2	1	1	15
Mean	1	1	1.66667	1	1	1	1	1	1	1	2	1	1.33333	15
总
31	1	1	2	1	1	1	1	1	1	1	1	1	2	15
	1	1	2	1	2	1	2	1	1	1	2	1	2	18
	1	1	1	1	1	1	1	1	1	1	2	1	2	15
Mean	1	1	1.66667	1	1.33333	1	1.33333	1	1	1	1.66667	1	2	16
总
32	1	1	1	1	1	1	1	1	1	1	2	1	1	14
	1	1	1	1	2	1	1	1	1	1	2	1	1	15
	1	1	1	1	1	1	1	2	1	1	2	1	1	15
Mean	1	1	1	1	1.33333	1	1	1.33333	1	1	2	1	1	14.6667
总
33	1	1	1	1	1	1	1	1	1	1	1	1	1	13
	1	1	1	1	1	1	1	2	1	1	1	1	1	14
	1	1	1	1	1	1	1	1	1	1	2	1	1	14
Mean	1	1	1	1	1	1	1	1.33333	1	1	1.33333	1	1	13.6667
总
34	1	1	1	1	1	1	1	1	1	1	1	1	3	15
	1	1	1	1	1	1	1	2	1	1	1	1	3	16
	1	1	1	1	1	1	1	1	1	1	1	1	2	14
Mean	1	1	1	1	1	1	1	1.33333	1	1	1	1	2.66667	15
总
35	1	1	1	1	1	1	1	1	1	1	1	1	2	14
	1	1	1	1	1	1	1	1	1	1	1	1	2	14
	1	1	2	1	1	1	1	1	1	1	1	1	3	16
Mean	1	1	1.33333	1	1	1	1	1	1	1	1	1	2.33333	14.6667
总
36	1	1	2	1	1	1	1	2	1	1	2	1	2	17
	1	1	1	1	2	1	1	2	1	1	2	1	2	17
	1	1	1	1	1	1	1	1	1	1	1	1	1	13
Mean	1	1	1.33333	1	1.33333	1	1	1.66667	1	1	1.66667	1	1.66667	15.6667
总
37	1	1	1	1	1	1	1	1	1	1	1	1	1	13
	1	1	1	1	1	1	1	1	1	1	2	1	2	15
	1	1	1	1	1	1	1	1	1	1	2	1	1	14
Mean	1	1	1	1	1	1	1	1	1	1	1.66667	1	1.33333	14
总
38	1	1	1	1	1	1	1	1	1	1	1	1	1	13
	1	1	1	1	1	1	1	1	1	1	1	1	1	13
	1	1	1	1	1	1	1	1	1	1	1	1	1	13
Mean	1	1	1	1	1	1	1	1	1	1	1	1	1	13
总
39	1	1	2	1	1	1	1	1	1	1	1	1	2	15
	1	1	1	1	1	1	2	2	1	1	1	1	2	16
	1	1	1	1	1	1	1	1	1	1	1	1	2	14
Mean	1	1	1.33333	1	1	1	1.33333	1.33333	1	1	1	1	2	15
总
40	1	1	1	1	1	1	1	1	1	1	1	1	1	13
	1	1	1	1	1	1	1	1	1	1	1	1	2	14
	1	1	1	1	1	1	1	1	1	1	1	1	1	13
Mean	1	1	1	1	1	1	1	1	1	1	1	1	1.33333	13.3333
总
41	1	1	1	1	1	1	1	1	1	1	2	1	1	14
	1	1	2	1	1	1	1	2	1	1	1	1	1	15
	1	1	2	1	1	1	1	1	1	1	1	1	1	14
Mean	1	1	1.66667	1	1	1	1	1.33333	1	1	1.33333	1	1	14.3333
总
42	1	1	1	1	1	1	1	1	1	1	1	1	1	13
	1	1	1	1	1	1	1	1	1	1	1	1	2	14
	1	1	2	1	1	1	1	1	1	1	1	1	1	14
Mean	1	1	1.33333	1	1	1	1	1	1	1	1	1	1.33333	13.6667
总
43	1	1	1	1	1	1	1	1	1	1	2	1	1	14
	1	1	2	1	2	1	1	2	1	1	2	1	1	17
	1	1	2	1	1	1	1	2	1	1	2	1	1	16
Mean	1	1	1.66667	1	1.33333	1	1	1.66667	1	1	2	1	1	15.6667
总
44	1	1	1	1	1	1	1	1	1	1	2	1	1	14
	1	1	2	1	1	2	1	1	1	1	3	1	2	18
	1	2	3	1	2	2	1	2	1	1	2	1	3	22
Mean	1	1.33333	2	1	1.33333	1.66667	1	1.33333	1	1	2.33333	1	2	18
总
45	1	1	1	1	1	1	1	1	1	1	3	1	2	16
	1	1	1	1	1	1	1	2	1	1	2	1	2	16
	1	1	1	1	1	1	1	2	1	1	1	1	2	15
Mean	1	1	1	1	1	1	1	1.66667	1	1	2	1	2	15.6667
总
46	1	1	2	1	1	2	1	1	1	1	2	1	1	16
	1	1	3	1	1	5	1	2	2	1	3	1	1	23
	1	1	3	1	1	4	1	2	2	1	3	1	1	22
Mean	1	1	2.66667	1	1	3.66667	1	1.66667	1.66667	1	2.66667	1	1	20.3333
总
47	1	1	1	1	1	1	1	1	1	1	2	1	1	14
	1	1	1	1	1	1	1	1	1	1	2	1	1	14
	1	1	1	1	1	1	1	1	1	1	1	1	1	13
Mean	1	1	1	1	1	1	1	1	1	1	1.66667	1	1	13.6667
总
48	1	1	2	1	1	1	1	1	1	1	2	1	1	15
	1	1	1	1	1	1	1	1	1	1	1	1	1	13
	1	1	1	1	1	1	1	1	1	1	1	1	1	13
Mean	1	1	1.33333	1	1	1	1	1	1	1	1.33333	1	1	13.6667
总
49	1	1	1	1	1	1	1	1	1	1	2	1	1	14
	1	1	1	1	1	1	1	1	1	1	1	1	1	13
	1	1	2	1	1	2	1	1	1	1	1	1	2	16
Mean	1	1	1.33333	1	1	1.33333	1	1	1	1	1.33333	1	1.33333	14.3333
总
50	1	1	1	1	1	1	1	1	2	1	2	1	1	15
	1	1	1	1	1	1	1	1	1	1	1	1	1	13
	1	1	1	1	1	1	1	1	1	1	2	1	1	14
Mean	1	1	1	1	1	1	1	1	1.33333	1	1.66667	1	1	14
总
51	1	1	1	1	1	1	1	1	1	1	1	1	2	14
	1	1	1	1	1	1	1	1	1	1	1	1	3	15
	1	1	2	1	1	1	1	1	1	1	1	1	2	15
Mean	1	1	1.33333	1	1	1	1	1	1	1	1	1	2.33333	14.6667
总
52	1	1	1	1	1	1	1	1	1	1	2	1	1	14
	1	1	2	1	1	1	1	1	1	1	2	1	1	15
	1	1	1	1	1	1	1	1	1	1	2	1	1	14
Mean	1	1	1.33333	1	1	1	1	1	1	1	2	1	1	14.3333
总
53	1	1	1	1	1	1	1	1	1	1	2	1	1	14
	1	1	1	1	1	1	1	1	1	1	2	1	1	14
	1	1	2	1	1	1	1	1	1	1	2	1	1	15
Mean	1	1	1.33333	1	1	1	1	1	1	1	2	1	1	14.3333
总
54	1	1	2	1	1	1	1	1	1	1	1	1	1	14
	1	1	2	1	1	1	1	1	1	1	1	1	1	14
	1	1	1	1	1	1	1	1	1	1	2	1	1	14
Mean	1	1	1.66667	1	1	1	1	1	1	1	1.33333	1	1	14
总
55	1	1	1	1	1	1	1	1	1	1	2	1	1	14
	1	1	1	1	1	1	1	1	1	1	2	1	1	14
	1	1	1	1	1	1	1	1	1	1	1	1	1	13
Mean	1	1	1	1	1	1	1	1	1	1	1.66667	1	1	13.6667
总
56	1	1	2	1	1	1	1	1	1	2	2	1	1	16
	1	1	2	1	1	1	1	2	1	2	2	1	2	18
	1	1	2	1	1	1	1	1	1	2	2	1	3	18
Mean	1	1	2	1	1	1	1	1.33333	1	2	2	1	2	17.3333
总
57	1	1	1	1	1	1	1	1	1	1	2	1	2	15
	1	1	1	1	1	1	1	1	1	1	2	1	2	15
	1	1	1	1	1	1	1	1	1	1	2	1	2	15
Mean	1	1	1	1	1	1	1	1	1	1	2	1	2	15
总
58	1	1	1	1	1	1	1	1	1	1	2	1	1	14
	1	1	1	1	1	1	1	1	1	1	2	1	1	14
	1	1	2	1	1	1	1	1	1	1	1	1	1	14
Mean	1	1	1.33333	1	1	1	1	1	1	1	1.66667	1	1	14
总
59	1	1	2	1	1	1	1	1	1	1	1	1	2	15
	1	1	2	1	1	1	1	1	1	1	1	1	3	16
	1	1	1	1	1	1	1	1	1	1	1	1	2	14
Mean	1	1	1.66667	1	1	1	1	1	1	1	1	1	2.33333	15
总
60	1	1	1	1	1	1	1	1	1	1	1	1	2	14
	1	1	1	1	1	1	1	1	1	1	2	1	2	15
	1	1	1	1	1	1	1	1	1	1	2	1	2	15
Mean	1	1	1	1	1	1	1	1	1	1	1.66667	1	2	14.6667
总

## Sheet: three months
Users	A	B	C1	C2	C3	C4	C5	C6	C7	C8	D	C9	C10	total
1	1	1	3	1	1	2	1	4	1	1	2	1	2	21
	1	1	3	1	1	2	1	3	1	1	3	1	2	21
	1	1	1	1	1	2	1	3	1	1	2	1	1	17
Mean	1	1	2.33333	1	1	2	1	3.33333	1	1	2.33333	1	1.66667	19.6667
总
2	1	1	2	1	1	6	1	2	4	1	3	1	1	25
	1	1	2	1	1	6	1	3	2	1	2	1	2	24
	1	1	2	1	1	5	1	2	2	1	2	1	2	22
Mean	1	1	2	1	1	5.66667	1	2.33333	2.66667	1	2.33333	1	1.66667	23.6667
总
3	1	1	1	1	1	1	1	1	1	1	2	1	1	14
	1	1	2	1	1	1	1	1	1	1	1	1	1	14
	1	1	3	1	1	2	1	2	1	1	1	1	2	18
Mean	1	1	2	1	1	1.33333	1	1.33333	1	1	1.33333	1	1.33333	15.3333
总
4	1	1	2	1	3	4	2	3	2	1	3	1	1	25
	1	1	3	1	3	4	2	2	2	1	4	1	1	26
	1	1	2	1	2	4	2	3	2	1	5	1	1	26
Mean	1	1	2.33333	1	2.66667	4	2	2.66667	2	1	4	1	1	25.6667
总
5	1	1	2	1	2	1	1	1	1	1	2	1	2	17
	1	1	2	1	2	1	1	3	1	1	2	1	2	19
	1	1	1	1	2	1	1	4	1	1	2	1	4	21
Mean	1	1	1.66667	1	2	1	1	2.66667	1	1	2	1	2.66667	19
总
6	1	1	2	1	1	2	1	1	1	1	3	1	1	17
	1	1	1	1	1	2	1	1	1	1	2	1	1	15
	1	1	1	1	1	2	1	1	1	1	2	1	1	15
Mean	1	1	1.33333	1	1	2	1	1	1	1	2.33333	1	1	15.6667
总
7	1	1	2	1	1	3	1	2	2	1	2	1	1	19
	1	1	2	1	1	2	1	3	2	1	2	1	1	19
	1	1	2	1	1	2	1	2	2	1	3	1	1	19
Mean	1	1	2	1	1	2.33333	1	2.33333	2	1	2.33333	1	1	19
总
8	1	1	4	1	1	2	1	3	1	1	3	1	1	21
	1	1	3	1	1	2	1	2	1	1	2	1	1	18
	1	1	2	1	1	1	1	2	1	1	2	1	1	16
Mean	1	1	3	1	1	1.66667	1	2.33333	1	1	2.33333	1	1	18.3333
总
9	1	1	4	1	1	2	2	4	3	1	3	1	1	25
	1	1	4	1	2	2	1	2	2	1	3	1	1	22
	1	1	4	1	2	2	1	2	2	1	3	1	1	22
Mean	1	1	4	1	1.66667	2	1.33333	2.66667	2.33333	1	3	1	1	23
总
10	1	1	2	1	1	1	1	2	1	1	2	1	1	16
	1	1	1	1	1	2	1	1	1	1	2	1	1	15
	1	1	2	1	1	2	1	2	1	1	2	1	1	17
Mean	1	1	1.66667	1	1	1.66667	1	1.66667	1	1	2	1	1	16
总
11	1	1	2	1	1	1	1	1	1	1	1	1	1	14
	1	1	1	1	1	1	1	1	1	1	1	1	2	14
	1	1	1	1	1	1	1	1	1	1	1	1	1	13
Mean	1	1	1.33333	1	1	1	1	1	1	1	1	1	1.33333	13.6667
总
12	1	1	2	1	1	4	2	3	1	1	2	1	1	21
	1	1	2	1	1	4	1	4	1	1	2	1	2	22
	1	1	2	1	1	4	1	4	1	2	2	1	1	22
Mean	1	1	2	1	1	4	1.33333	3.66667	1	1.33333	2	1	1.33333	21.6667
总
13	1	1	1	1	1	1	1	1	1	1	1	1	1	13
	1	1	1	1	1	1	1	1	1	1	1	1	1	13
	1	1	1	1	1	1	1	1	1	2	1	1	1	14
Mean	1	1	1	1	1	1	1	1	1	1.33333	1	1	1	13.3333
总
14	1	1	1	1	2	1	1	1	1	1	2	1	1	15
	1	1	1	1	1	1	1	1	1	1	1	1	2	14
	1	1	1	1	1	1	1	1	1	1	1	1	1	13
Mean	1	1	1	1	1.33333	1	1	1	1	1	1.33333	1	1.33333	14
总
15	1	1	2	1	2	1	2	1	1	1	1	1	1	16
	1	1	2	1	1	1	2	1	1	1	2	1	1	16
	1	1	2	1	1	1	1	3	1	1	2	1	1	17
Mean	1	1	2	1	1.33333	1	1.66667	1.66667	1	1	1.66667	1	1	16.3333
总
16	1	1	1	1	1	2	2	2	1	1	1	1	1	16
	1	1	2	1	1	2	2	1	1	1	1	1	1	16
	1	1	2	1	1	2	2	1	1	1	1	1	1	16
Mean	1	1	1.66667	1	1	2	2	1.33333	1	1	1	1	1	16
总
17	1	1	1	1	1	1	1	1	1	1	1	1	3	15
	1	1	1	1	1	1	1	1	1	1	1	1	3	15
	1	1	1	1	1	1	1	3	1	1	1	1	3	17
Mean	1	1	1	1	1	1	1	1.66667	1	1	1	1	3	15.6667
总
18	1	1	1	1	1	1	1	1	1	1	1	1	1	13
	1	1	1	1	1	1	1	1	1	1	1	1	1	13
	1	1	2	1	1	1	1	2		1	1	1	1	14
Mean	1	1	1.33333	1	1	1	1	1.33333	1	1	1	1	1	13.3333
总
19	2	1	3	1	2	1	1	1	1	1	1	1	2	18
	2	1	3	1	1	1	1	1	1	1	1	1	2	17
	2	1	3	1	2	1	1	5	1	1	1	1	1	21
Mean	2	1	3	1	1.66667	1	1	2.33333	1	1	1	1	1.66667	18.6667
总
20	1	1	1	1	1	1	1	1	1	1	1	1	1	13
	1	1	1	1	1	1	1	1	1	1	1	1	2	14
	1	1	1	1	1	1	1	1	1	1	1	1	3	15
Mean	1	1	1	1	1	1	1	1	1	1	1	1	2	14
总
21	1	1	1	1	2	1	1	2	1	1	1	1	2	16
	1	1	1	1	1	1	1	1	1	1	1	1	3	15
	1	1	1	1	1	1	1	1	1	1	1	1	2	14
Mean	1	1	1	1	1.33333	1	1	1.33333	1	1	1	1	2.33333	15
总
22	1	1	1	1	1	1	1	2	1	1	1	1	2	15
	1	1	1	1	1	1	1	1	1	1	1	1	1	13
	1	1	2	1	1	2	1	1	1	1	1	1	1	15
Mean	1	1	1.33333	1	1	1.33333	1	1.33333	1	1	1	1	1.33333	14.3333
总
23	1	1	2	1	1	1	1	1	1	1	1	1	2	15
	1	1	1	1	1	1	1	1	1	1	2	1	2	15
	1	1	3	1	1	1	1	2	1	1	1	1	3	18
Mean	1	1	2	1	1	1	1	1.33333	1	1	1.33333	1	2.33333	16
总
24	1	1	2	1	1	1	1	1	1	1	1	1	1	14
	1	1	2	1	1	1	1	1	1	1	1	1	1	14
	1	1	2	1	1	1	1	1	1	1	1	1	1	14
Mean	1	1	2	1	1	1	1	1	1	1	1	1	1	14
总
25	1	1	1	1	1	1	1	2	1	1	1	1	2	15
	1	1	1	1	1	1	2	1	1	1	1	1	2	15
	1	1	1	1	1	2	2	1	1	1	2	1	2	17
Mean	1	1	1	1	1	1.33333	1.66667	1.33333	1	1	1.33333	1	2	15.6667
总
26	1	1	2	1	1	1	1	1	1	1	1	1	1	14
	1	2	1	1	1	1	1	1	1	1	1	1	1	14
	1	1	2	1	2	1	1	1	1	1	1	1	1	15
Mean	1	1.33333	1.66667	1	1.33333	1	1	1	1	1	1	1	1	14.3333
总
27	1	1	2	1	1	1	1	1	1	1	2	1	1	15
	1	1	2	1	1	1	1	1	1	1	1	1	2	15
	1	1	2	1	1	1	1	1	1	1	2	1	1	15
Mean	1	1	2	1	1	1	1	1	1	1	1.66667	1	1.33333	15
总
28	1	1	2	1	1	1	1	1	1	1	2	1	1	15
	1	1	1	1	1	1	1	1	1	1	2	1	1	14
	1	1	2	1	1	1	1	1	1	1	2	1	1	15
Mean	1	1	1.66667	1	1	1	1	1	1	1	2	1	1	14.6667
总
29	1	1	2	1	1	1	1	1	1	2	2	1	1	16
	1	1	1	1	1	2	1	1	1	1	2	1	1	15
	1	1	2	1	1	2	1	2	1	1	1	1	1	16
Mean	1	1	1.66667	1	1	1.66667	1	1.33333	1	1.33333	1.66667	1	1	15.6667
总
30	1	1	2	1	1	1	1	1	2	1	2	1	2	17
	1	1	2	1	1	2	1	1	1	1	2	1	2	17
	1	1	3	1	1	1	1	1	3	1	1	1	2	18
Mean	1	1	2.33333	1	1	1.33333	1	1	2	1	1.66667	1	2	17.3333
总
31	1	1	2	2	1	1	1	2	1	1	2	1	4	20
	1	1	1	1	1	1	1	1	1	1	2	1	1	14
	1	1	2	1	1	1	1	2	2	1	3	1	2	19
Mean	1	1	1.66667	1.33333	1	1	1	1.66667	1.33333	1	2.33333	1	2.33333	17.6667
总
32	1	1	4	1	2	2	1	2	1	1	2	1	2	21
	1	1	4	1	1	1	1	2	1	1	2	1	1	18
	1	1	4	1	1	1	2	4	1	2	2	2	1	23
Mean	1	1	4	1	1.33333	1.33333	1.33333	2.66667	1	1.33333	2	1.33333	1.33333	20.6667
总
33	1	1	2	1	1	1	1	2	1	1	4	1	1	18
	1	1	1	1	1	1	1	1	1	1	2	1	1	14
	1	1	2	1	1	1	2	1	1	1	3	1	1	17
Mean	1	1	1.66667	1	1	1	1.33333	1.33333	1	1	3	1	1	16.3333
总
34	1	1	1	1	1	1	1	2	1	1	1	1	2	15
	1	1	1	1	1	1	1	1	1	1	2	1	1	14
	1	1	2	1	1	1	1	1	1	1	2	1	2	16
Mean	1	1	1.33333	1	1	1	1	1.33333	1	1	1.66667	1	1.66667	15
总
35	1	1	2	1	1	1	1	1	1	1	2	1	2	16
	1	1	1	1	1	1	1	1	1	1	2	1	1	14
	1	1	1	1	1	1	1	2	1	1	1	1	1	14
Mean	1	1	1.33333	1	1	1	1	1.33333	1	1	1.66667	1	1.33333	14.6667
总
36	1	1	2	1	2	2	1	1	1	1	2	1	3	19
	1	1	2	1	1	1	1	1	1	1	2	1	2	16
	1	1	3	1	1	2	1	2	1	1	2	1	3	20
Mean	1	1	2.33333	1	1.33333	1.66667	1	1.33333	1	1	2	1	2.66667	18.3333
总
37	1	1	1	1	1	1	1	1	1	1	2	1	1	14
	1	1	1	1	1	1	1	1	1	1	1	1	1	13
	1	1	1	1	1	1	1	1	1	1	2	1	1	14
Mean	1	1	1	1	1	1	1	1	1	1	1.66667	1	1	13.6667
总
38	1	1	1	1	1	1	1	1	1	1	2	1	1	14
	1	1	1	1	1	2	1	1	1	1	2	1	1	15
	1	1	1	1	1	1	1	1	1	1	2	1	1	14
Mean	1	1	1	1	1	1.33333	1	1	1	1	2	1	1	14.3333
总
39	1	1	1	1	1	1	1	1	1	1	1	1	2	14
	1	1	1	1	1	1	1	1	1	1	1	1	1	13
	2	1	1	1	1	1	1	1	1	1	2	1	2	16
Mean	1.33333	1	1	1	1	1	1	1	1	1	1.33333	1	1.66667	14.3333
总
40	1	1	1	1	1	1	1	1	1	1	1	1	1	13
	1	1	1	1	1	1	1	1	1	1	1	1	1	13
	1	1	1	1	1	1	1	1	1	1	1	1	1	13
Mean	1	1	1	1	1	1	1	1	1	1	1	1	1	13
总
41	1	1	1	1	1	2	1	2	1	1	2	1	2	17
	1	1	1	1	1	1	1	1	1	1	2	1	1	14
	1	1	2	1	1	1	2	1	1	1	3	1	2	18
Mean	1	1	1.33333	1	1	1.33333	1.33333	1.33333	1	1	2.33333	1	1.66667	16.3333
总
42	1	1	2	1	1	1	1	1	1	1	2	1	1	15
	1	1	1	1	1	1	1	1	1	1	2	1	1	14
	1	1	2	1	1	1	1	1	1	1	2	1	1	15
Mean	1	1	1.66667	1	1	1	1	1	1	1	2	1	1	14.6667
总
43	1	1	2	2	1	1	1	2	2	1	2	1	1	18
	1	1	2	1	1	2	1	1	1	1	2	1	1	16
	1	1	2	2	1	1	1	2	2	1	2	1	1	18
Mean	1	1	2	1.66667	1	1.33333	1	1.66667	1.66667	1	2	1	1	17.3333
总
44	1	1	2	1	1	2	1	1	1	1	2	1	3	18
	1	1	2	1	1	1	1	1	1	1	2	1	2	16
	1	1	3	1	1	1	1	2	1	1	2	1	2	18
Mean	1	1	2.33333	1	1	1.33333	1	1.33333	1	1	2	1	2.33333	17.3333
总
45	1	1	2	1	1	1	1	2	1	1	2	1	1	16
	1	1	1	1	1	1	1	1	1	1	3	1	1	15
	1	1	2	1	1	2	1	2	1	1	1	1	1	16
Mean	1	1	1.66667	1	1	1.33333	1	1.66667	1	1	2	1	1	15.6667
总
46	1	1	2	1	1	2	1	1	1	1	2	1	3	18
	1	1	1	1	1	2	1	1	1	1	2	1	2	16
	1	1	2	1	1	2	1	1	1	1	2	1	2	17
Mean	1	1	1.66667	1	1	2	1	1	1	1	2	1	2.33333	17
总
47	1	1	1	1	1	1	1	1	1	1	2	1	2	15
	1	1	2	1	1	1	1	1	1	1	2	1	1	15
	1	1	2	1	1	1	1	1	2	1	1	1	1	15
Mean	1	1	1.66667	1	1	1	1	1	1.33333	1	1.66667	1	1.33333	15
总
48	1	1	1	1	1	1	1	1	1	1	1	1	1	13
	1	1	1	1	1	1	1	1	1	1	2	1	2	15
	1	1	2	1	1	1	1	1	1	1	1	1	1	14
Mean	1	1	1.33333	1	1	1	1	1	1	1	1.33333	1	1.33333	14
总
49	1	1	1	1	1	1	1	1	1	1	1	1	1	13
	1	1	2	1	1	1	1	1	1	1	2	1	1	15
	1	1	2	1	1	1	1	1	1	1	1	1	1	14
Mean	1	1	1.66667	1	1	1	1	1	1	1	1.33333	1	1	14
总
50	1	1	1	1	1	2	1	1	1	1	1	1	2	15
	1	1	1	1	1	1	1	1	1	1	2	1	1	14
	1	1	2	1	1	2	1	1	1	1	1	1	1	15
Mean	1	1	1.33333	1	1	1.66667	1	1	1	1	1.33333	1	1.33333	14.6667
总
51	1	1	2	1	1	1	1	1	1	1	2	1	4	18
	1	1	2	1	1	1	1	1	1	1	2	1	3	17
	1	1	2	1	1	2	1	1	1	1	2	1	2	17
Mean	1	1	2	1	1	1.33333	1	1	1	1	2	1	3	17.3333
总
52	1	1	1	1	1	1	1	1	1	1	1	1	1	13
	1	1	1	1	1	1	1	1	1	1	2	1	1	14
	1	1	1	1	1	2	2	1	1	1	1	1	1	15
Mean	1	1	1	1	1	1.33333	1.33333	1	1	1	1.33333	1	1	14
总
53	1	1	2	1	1	2	1	1	1	1	1	1	2	16
	1	1	3	1	1	2	1	1	2	1	2	1	2	19
	1	1	3	1	1	2	1	1	1	1	1	1	1	16
Mean	1	1	2.66667	1	1	2	1	1	1.33333	1	1.33333	1	1.66667	17
总
54	1	1	1	1	1	1	1	1	1	1	1	1	2	14
	1	1	2	1	1	1	1	1	1	1	2	1	1	15
	1	1	2	1	1	1	1	1	1	1	1	1	2	15
Mean	1	1	1.66667	1	1	1	1	1	1	1	1.33333	1	1.66667	14.6667
总
55	1	1	2	1	1	1	1	1	1	1	2	2	1	16
	1	1	2	1	1	1	1	1	1	1	2	2	1	16
	1	1	2	1	1	1	1	1	1	1	2	1	1	15
Mean	1	1	2	1	1	1	1	1	1	1	2	1.66667	1	15.6667
总
56	1	1	1	2	1	1	1	2	1	1	2	1	2	17
	1	1	1	1	1	2	1	1	1	1	2	1	1	15
	1	1	2	1	1	2	1	1	1	1	2	1	3	18
Mean	1	1	1.33333	1.33333	1	1.66667	1	1.33333	1	1	2	1	2	16.6667
总
57	1	1	1	1	1	1	1	1	1	1	1	1	1	13
	1	1	1	1	1	1	1	1	1	1	2	1	1	14
	1	1	1	1	1	1	1	1	1	1	2	1	2	15
Mean	1	1	1	1	1	1	1	1	1	1	1.66667	1	1.33333	14
总
58	1	1	1	1	1	2	1	1	1	1	1	1	1	14
	1	1	1	1	1	1	1	1	1	1	1	1	1	13
	1	1	1	1	1	2	1	1	1	1	1	1	1	14
Mean	1	1	1	1	1	1.66667	1	1	1	1	1	1	1	13.6667
总
59	1	1	2	1	1	1	1	1	1	1	1	1	1	14
	1	1	2	1	1	1	1	1	1	1	2	1	1	15
	1	1	2	1	1	1	1	1	1	1	1	1	1	14
Mean	1	1	2	1	1	1	1	1	1	1	1.33333	1	1	14.3333
总
60	2	1	2	1	1	1	1	1	2	1	2	1	1	17
	2	1	2	1	1	1	1	1	2	1	2	1	1	17
	1	1	1	1	1	1	2	1	1	1	2	1	1	15
Mean	1.66667	1	1.66667	1	1	1	1.33333	1	1.66667	1	2	1	1	16.3333
总

## Sheet: overall
id	Reseacher A	Reseacher B	Reseacher C	Mean
1820470743	2	2	1	1.66667
1585119333	3	3	2	2.66667
1043440960	1	1	1	1
2009692391	2	2	2	2
1959247723	3	2	2	2.33333
1449637045	1	1	1	1
1870841815	3	3	3	3
2089004327	2	2	1	1.66667
1969441771	3	1	2	2
1865527611	1	1	1	1
2010224493	2	2	2	2
1353326917	2	2	3	2.33333
1458429152	1	1	1	1
2340856691	1	1	1	1
2946072095	1	1	2	1.33333
1213625653	1	1	1	1
1868091755	1	1	1	1
1919792631	1	1	2	1.33333
1220021434	3	3	3	3
1922584751	1	1	1	1
1378016504	1	1	1	1
1736096450	1	1	1	1
1769152337	1	1	1	1
1841380691	1	1	1	1
1872364774	1	1	2	1.33333
2345037275	1	1	1	1
2108482080	1	1	1	1
2005539254	1	1	2	1.33333
2151347675	1	1	2	1.33333
2389970095	1	1	1	1
3007571977	2	2	2	2
3502672702	1	1	2	1.33333
2729311801	2	2	2	2
2176001452	1	1	1	1
1168841325	1	2	1	1.33333
1885359030	1	1	1	1
2006591751	1	1	1	1
1655879871	1	1	1	1
1908293975	1	2	2	1.66667
1455404633	1	1	1	1
1625088797	1	1	2	1.33333
1751489731	2	2	2	2
1752098021	1	1	2	1.33333
1763340572	1	1	1	1
1768090422	1	1	1	1
1780045712	1	1	2	1.33333
1848171535	1	1	1	1
1863833780	1	1	1	1
1899409433	1	1	1	1
1976877533	1	1	1	1
2102267705	1	1	1	1
2154017464	1	1	1	1
2159540633	1	1	1	1
2169053460	1	1	1	1
2754688941	1	1	1	1
3200671734	1	1	1	1
2279329075	1	1	1	1
2425848494	1	1	1	1
1278557680	1	1	1	1
1250663077	2	2	1	1.66667
