# Supplementary material for: Creating a Chinese suicide dictionary for identifying suicide risk on social media
Source: PeerJ. 2015 Dec 15;3:e1455. doi: 10.7717/peerj.1455 (PMC4690390; doi:10.7717/peerj.1455)
Supplement: Supplemental Information 1 [file peerj-03-1455-s001.zip › Inter-coder reliability.xlsx]

## Sheet: Sheet1
1272425455	這禮拜的JOKER，越睇越懸。不過睇預告，估計都系個課長系內鬼吧。唉，自從LAST FRIEND之後我對錦戶亮噶好感已經消失殆盡，但忽然覺得距系裡邊好值得同情。心痛。。還有杏。原來距都可以做正義噶角色。	0	0	0	0	0	0	0
5482544973	我已经不再留恋这个世界，但我还可以在乎我的亲人。我知道自己欠他们的太多，我也没有那么想过怎么让她们过的美好，我还是个孩子。。。我会努力，努力爱他们。。。	0	0	1	1	1	1	1
1722075191	身边总有些人，你看见她整天都开心，率真得像个小孩，人人都羡慕她；其实，你哪里知道：前一秒人后还伤心地流着泪的她，后一秒人前即刻洋溢灿烂笑容。他们其实没有能力独处，夜深人静时，总坐在窗前对着夜空冥想失意的苦楚。他们就像向日葵，向着太阳的正面永远明媚鲜亮，在照不到的背面却将悲伤深藏。	0	0	1	0	1	0	0
1354364083	睡眠不足所带来的害处，相信我们都耳熟能详了：精力不济、反应迟钝、记忆力衰退、免疫力降低，甚至是机体的过早衰老??目前最普遍的说法是，一个成年人应该拥有的睡眠时间是7至8个小时，但美国加州大学的一项实验却得出了个耸人听闻的结论：“每天睡8小时会让你死得更快。”	0	0	0	0	0	0	0
12450712538	对不起，虽然很自私，但不得不走，我累了。。。	1	1	0	1	1	1	1
1762535214	马上要开学啦！！！本来很想马上开学的，现在后悔啦！！我还想休息呢！倒计时最后一个礼拜了。。。。	0	0	0	0	0	0	0
1235006411	我对你一点期待也没有了，你让我好失望。今天没办法买香水给你的我，也对自己好失望。我一直在犯错，我太自由主义了，什么也不怕，觉得这个世界的存在没有价值，觉得价值的存在没有价值。什么都不怕，于是就一直犯错，一直被惩罚。一个不害怕的人才是最可怕的。我的懒惰和不作为糟蹋了我的才华和时间。	0	0	0	0	1	0	1
1760945794	晚上九点，离开公司。	0	0	0	0	1	0	0
1354364083	一事未平，又起一事，我们终于还是知道人类生命的脆弱性，不是死于同类之手，就是死于大自然之手。进化的路，我们的确错了，错的很严重。	0	0	0	0	1	0	0
3365655277847810	午夜梦回时，心与灵魂最接近。于这寂静中省身，终决定放弃若干朋友，心会痛，但突来的欢喜和离去都无以承担，我却实害怕失去，于是从不轻易拥有。或是不再相干，或是陌生人，我都想说我已尽力，过分的热络并不属于我，对于曾经的烦扰，递上我深深的歉意；对于昔日的关怀，送上我的祝福与恩谢…（止）	1	1	1	1	1	1	0
2149881510	真是好烦好烦，什么都提不起神，很想消失掉。	1	1	1	1	1	1	1
1761565535	有一晚的疯狂........这暑假最后的疯狂....还有一个多星期.......我就要和大一彻底说再见	0	0	0	0	0	0	0
1354364083	高雅着饿死，还是变俗了生存，这在目前似乎已经不再成为问题。先活下来再说，会成为人的第一选择。	0	0	0	0	0	0	0
1054070170	世界上最遥远的距离不是生与死，而是我就在电脑面前盯着你，你却看不到我深情的口水和激动的泪水to JB	0	0	0	0	0	0	0
1752795882	睡觉是我唯一的解脱，睡着了，不悲不气不孤单，什么都烦恼都没有。 （晚安）	0	0	1	1	0	0	0
14132704502	这个睡眠哎，已经到了让人绝望的地步家，又梦见过世的亲人，我这到底是怎么了	0	0	0	0	0	0	0
1272425455	一百条了...结果我又返晤到学啦...中发起烧添...大件事....唉...难搞...听日中要考试...比我死啦...无奈...	0	0	0	0	0	1	0
1354364083	我不相信在围脖里那些充满正义感的人士，不相信他们整天的民主会得到实现，不相信他们中有一天会是带头大哥	0	0	0	0	0	0	0
1807287512	这个世界上，最让人无奈和绝望的，是时间对你的消耗。一切的一切，都可以在绵延横亘的时间里面变得面目全非，一直到，好像你的生命里面，从来不曾出现过这个人这件事这样东西这般情绪。	0	0	1	0	0	0	0
1841200992	生命中有一些人与我们擦肩了，却来不及遇见；遇见了，却来不及相识；相识了，却来不及熟悉；熟悉了，却还是要说再见。对自己好点，因为一辈子不长；对身边的人好点，因为下辈子不一定能遇见。	0	0	0	0	0	0	0
1889059204	最近啥也干不成…乱七八糟的事一堆…总是不在状态啊…照这样颓废下去我该怎么办…天啊…赐我一场车祸让我失忆或者死吧…	1	1	1	1	0	1	1
609696930	关于生活我最难以调节的只有一样东西就是睡眠，要么是可以整日整夜的睡，要么就是失眠的几日几夜的没睡，昨晚上就是如此，一晚上未睡直接来公司上班了。	0	0	1	0	0	1	1
1253152987	亲情是，和妹妹在后海合舔一支棉花糖，揪下一条贴在嘴上充胡子。十块钱就让姐妹三人回到八十年代。亲情也是，本以为父母远行剩我独自惬意，却和我旅行时他们总短信我一样，忍不住老想短信他们。	0	0	0	0	0	0	0
1834083004	每个人都在抉择中行走着，生命就那么几十年，不想后悔太多。有些事，觉得有意义就该去做；有些人，觉得对了就该去选择。我们都在行走，但不是每个人都在做正确的事情。我可能做的是错的，或者怕错了不敢行动，也可能是对的，大家都是。	0	0	0	0	0	0	0
2012596042	行不行了，看来记忆力差车也开不了了，一个失忆的人活在这个世界上是多么的不容易啊。。。。	0	0	0	0	0	0	0
3284315463	废话，我凭什么死，我连死的权利都没有。你见过一个提线木偶可以自己死的么？你见过么？？？	1	1	0	1	0	1	1
1795767233	烦的想自杀！！！！！！！！！！！！！！！！！！！	1	1	1	1	0	1	1
1046806014	复旦大学教师于娟乳腺癌辞世。生前日记写道：“在生死临界点的时候，你会发现，任何的加班（长期熬夜等于慢性自杀），给自己太多的压力，买房买车的需求，这些都是浮云。如果有时间，好好陪陪你的孩子，把买车的钱给父母亲买双鞋子，不要拼命去换什么大房子，和相爱的人在一起，蜗居也温暖。”	0	0	0	0	0	0	0
1354225864	//@我是一朵蔡花: 极力推荐一部催泪日本电影——《再见了，我们的幼儿园》温馨的要死，感动地要死，不能错过的，触碰内心的好电影。 - 查看原文：http://t.cn/ShFKLw	0	0	0	0	0	0	0
7200979765	恐惧，所以逃避…	1	0	1	0	0	1	0
1964873157	亲们，我，沉默了……是吗？[围脖]	1	0	1	0	0	1	0
1054070170	头好晕，好难过，但是想继续看，有种想吐的感觉，怎么办	0	0	0	0	0	0	0
1964464503	额、 我终于有选民权利了、 呵呵。 傻乐、	0	0	0	0	0	0	0
10417705355	如果有一天我走了，你会像马达那样找我吗？会一直找吗？会一直找到死吗？	1	1	1	1	0	0	0
1303407190	“我就是我。我是这个世界的一部分。我的疾病和畸形都属于这个世界，他们如同侏儒和蟾蜍一样，都有自己的美丽。生命如此怪诞，是我的命运。”来自萨克斯的《睡人-awakenings》，中信出版社，最近买到的好书。试着去理解，他们善于审视，善于珍藏灵魂的秘密，他们用不同的方式，去试探世界。#推荐好书#	0	0	0	0	0	0	0
1781272365	开始要按时上班了，不睡懒觉了。这几天每天喷嚏，难受死了。弄了个发型，终于有机会披头散发了，想绑起来就绑，随意搭配。发现对于任何事情都麻木不仁了。唯独对她，还不能够淡定，给我时间好吗？我会想明白的，然后清除的面对那些人。可能我心胸太狭隘吧，胸襟呢，放大点吧，看远点看远点···	1	0	1	0	0	0	0
12116327320	时间不会有拖延症，世界咄咄逼人，你以为你可以掌控全局，谁知道一着不慎就满盘全输。我输了，输的非常彻底。	1	0	0	0	0	0	0
1303407190	宁愿当初把她的孩子做了，然后我去坐牢，也不想像现在这样活着，心累。	1	0	1	0	0	1	1
1902273803	我觉得听这首 太空 能让我忧郁绝望而死，汗，就这样单曲循环，太空	1	0	1	0	0	1	1
1964784433	这一刻 心好累 莫名的难受 很久都没有过的难受	1	0	0	0	0	1	0
394996784	人之所以来到这个世界上，是因为上帝的惩罚，好人为什么去世的早，因为上帝不忍心他在受苦受累了。	1	0	1	1	0	1	0
1403557474	总是战战兢兢的活在各种压力之中，总是如履薄冰的注意自己的言行。现在这一切都结束了，我终于可以大声的告诉你们：其实，我是组织派来的卧底！快来看看你的卧底身份吧！http://t.cn/ady0iW	0	0	0	0	0	0	0
1740414412	梦到年轻人组织的一次自杀式恐怖袭击，主角是春马，不知具体是喝毒药以死状难看恐吓别人还是人体炸弹的死法，正当他们说到不要吓到他们今天的迎接的人-孤寡老人-就惊醒了…附赠今天看上的车屁股…	1	0	0	1	0	0	0
63920576	親愛的們.再見了... http://sinaurl.cn/hQrAu	1	0	1	1	0	1	0
1965548794	很久以来都在问自己做一切事情的意义，到了最后才明白，其实我的存在是毫无意义的。忽然想要消失，到一个没有任何人认识的地方，重新开始一段崭新的生活，然后静待每一个人都会有的结局。再不会爱上任何人，于是再不给任何人伤害自己的权利。	1	0	1	1	0	0	1
4649459929	不是只有困了才去睡觉，不是只有饿了才去吃饭，不是知有结束了才要离开，只是时间到了。	1	0	1	1	0	1	1
2103134922	刚去马鞍山上学的时候被一个贱人气哭了，打电话给妈妈哭的稀里哗啦！现在刚上班又被一个贱人气哭了，可我没打给任何人因为没时间，还要继续工作！我怕疼怕痛的时候眼泪可以忍住！可我觉得委屈的时候眼泪就不受控制的留下！最让我受不了的是这些贱人事后就像没事人一样还可以喊你跟你说话！ 我很无语！	0	0	0	0	0	0	0
1750004222	为了我所追求的东西，我以精疲力竭，但是却依然毫无成果，我到底该前进还是放弃？	0	0	0	0	0	0	1
1354364083	一个人活着的时候做再多的好事，别人也未必记得你的好；但从你死去的那天起，人们就会想起你的好。也许好人总是要等到死了，才开始被称为好人。	1	0	1	1	0	1	0
1889713205	好后悔转了那条微博…死轩哥，我要杀了你…	1	0	0	0	0	0	0
